# Supplementary material for: Lactiplantibacillus plantarum FRT4 attenuates high-energy low-protein diet-induced fatty liver hemorrhage syndrome in laying hens through regulating gut-liver axis
Source: J Anim Sci Biotechnol. 2024 Feb 21;15:31. doi: 10.1186/s40104-023-00982-6 (PMC10880217; doi:10.1186/s40104-023-00982-6)
Supplement: Supplementary file 3 — Additional file 3. Deposited data. [file 40104_2023_982_MOESM3_ESM.xlsx]

## Sheet: HELP_CT
Dataclass	ID	m/z	Retention time (min)	Ion mode	Metabolites	HMDB	Average RI	inchikey	METLIN	Lipidmaps	KEGG	PubChem	CAS	InChIKey	Super Class	Class	Sub Class	level	Score	Fragmentation Score	Adducts	Formula	Mass Error (ppm)	VIP	P-value	adj.P-value	log2(FC)	FC	average(HELP)	average(CT)	HELP1	HELP2	HELP3	HELP4	HELP5	HELP6	CT1	CT2	CT3	CT4	CT5	CT6
GC	575	361.2	25.203		Maltotriose	HMDB0001262	946462	FYGDTMLNYKFZSV-DZOUCCHMSA-N	3585		C01835	439586	1109-28-0		Organic oxygen compounds	Organooxygen compounds	Carbohydrates and carbohydrate conjugates		93.5					2.86085	0.0273309	0.352569	3.88181	14.7415	0.449713	0.0305067	0.0270741	0.807371	0.980027	0.414613	0.00837323	0.46082	0.0215575	0.0156669	0.0146923	0.0104089	0.014211	0.106504
GC	342	204.1	19.126		D-Gulose	HMDB0250761	652401	WQZGKKKJIJFFOK-UHFFFAOYSA-N			C00738	206			Organic oxygen compounds	Organooxygen compounds	Carbohydrates and carbohydrate conjugates		96.2					2.44903	0.0388168	0.352569	2.07948	4.22654	2.6132	0.618283	0.953993	5.46061	0.880377	2.66479	1.08084	4.63859	0.983602	0.427354	0.161163	0.298497	0.64277	1.19631
GC	500	387.146	22.927		Beta-D-Glucose 6-Phosphate	HMDB0003498	812614	NBSCHQHZLSJFNQ-VFUOTHLCSA-N	58158		C01172	439427	15209-12-8		Organic oxygen compounds	Organooxygen compounds	Carbohydrates and carbohydrate conjugates		93.7					2.23483	0.0441278	0.352569	2.57506	5.95898	0.0700838	0.0117611	0.00827169	0.16498	0.114334	0.0761368	0.00868076	0.0480993	0.00840887	0.00617661	0.011668	0.0144247	0.00726344	0.0226247
GC	526	464.224	23.522		D-Myoinositol 4-Phosphate	HMDB0001313	844949	INAPMGSXUVUWAF-GFWFORPUSA-N	6151		C03546	440043	142760-33-6		Organic oxygen compounds	Organooxygen compounds	Alcohols and polyols		70.4					2.13925	0.0177905	0.352569	1.95917	3.88838	0.00510538	0.00131298	0.000251392	0.0070865	0.00553504	0.00626487	0.00289837	0.00859612	0.000251392	0.00189577	0.00317087	0.000251392	0.000251392	0.00205708
GC	291	217.1	17.505		Glucose 1-Phosphate	HMDB0001586	599070	HXXFSFRBOHSIMQ-VFUOTHLCSA-N	379		C00103	65533	59-56-3		Organic oxygen compounds	Organooxygen compounds	Carbohydrates and carbohydrate conjugates		83.2					2.10765	0.026871	0.352569	2.23237	4.69906	0.0240933	0.00512727	0.00408209	0.0248633	0.025675	0.0366062	0.00398668	0.0493466	0.00474403	0.00488611	0.0066751	0.00388102	0.00564308	0.00493425
GC	91	189.012	9.823		Urea	HMDB0000294	343358	XSQUKJJJFZCRTK-UHFFFAOYSA-N	6		C00086	1176	57-13-6		Organic acids and derivatives	Organic carbonic acids and derivatives	Ureas		96.8					2.02345	0.000162499	0.0261624	-1.07752	0.473843	0.011836	0.0249788	0.00944171	0.0104755	0.00927337	0.0102014	0.0132931	0.018331	0.0203415	0.0227276	0.032321	0.0225161	0.0269671	0.0249993
GC	40	131	7.491		2-Hydroxybutyric Acid	HMDB0000008	260338	AFENDNXGAFYKQO-UHFFFAOYSA-N		LMFA01050004	C05984	11266			Organic acids and derivatives	Hydroxy acids and derivatives	Alpha hydroxy acids and derivatives		93.2					1.93472	0.00414781	0.171548	-1.12975	0.456996	0.00769925	0.0168475	0.0103126	0.0129588	0.0028931	0.0101647	0.00445083	0.00541543	0.0195009	0.0145647	0.0193402	0.00860054	0.0182045	0.0208743
GC	538	204.1	23.844		Sphingosine	HMDB0000252	863032	WWUZIQQURGPMPG-KRWOKUGFSA-N		LMSP01010001	C00319	5280335	123-78-4		Organic nitrogen compounds	Organonitrogen compounds	Amines		79					1.92	0.0277593	0.352569	1.31822	2.49358	0.0170921	0.00685445	0.00862034	0.00924289	0.0148861	0.0126878	0.0280698	0.0290458	0.00821185	0.00218473	0.0109787	0.00951464	0.00478054	0.00545624
GC	273	260.1	16.813		Aminoadipic Acid	HMDB0000510	576209	OYIFNHCXNCRBQI-BYPYZUCNSA-N	3271		C00956	92136	1118-90-7		Organic acids and derivatives	Carboxylic acids and derivatives	Amino acids, peptides, and analogues		92.4					1.90182	0.0192488	0.352569	-1.19936	0.435468	0.00271986	0.00624582	0.00306151	0.00203621	0.00152506	0.00197728	0.00376592	0.00395316	0.00560884	0.00822109	0.0111536	0.00334671	0.00505824	0.00408648
GC	392	447.2	20.322		Gluconic Acid	HMDB0000625	696756	RGHNJXZEOKUKBD-SQOUGZDYSA-N	345		C00257	10690	526-95-4		Organic oxygen compounds	Organooxygen compounds	Carbohydrates and carbohydrate conjugates		89.2					1.895	3.89457e-05	0.0125405	-0.936122	0.522636	0.113057	0.216321	0.140374	0.0718583	0.102791	0.105433	0.139149	0.118737	0.209168	0.206432	0.214024	0.267496	0.199437	0.20137
GC	592	361.16	25.852		Levan	HMDB0003539	987822	AIHDCSAXVMAMJH-GFBKWZILSA-N	6945		C01355	22833608	9013-95-0		Organic oxygen compounds	Organooxygen compounds	Carbohydrates and carbohydrate conjugates		91.2					1.83212	0.0260877	0.352569	1.51403	2.85608	0.0441353	0.0154531	0.0137458	0.0473723	0.0773175	0.048356	0.0127531	0.0652668	0.0146749	0.0116062	0.013542	0.0151223	0.0118556	0.0259177
GC	58	130.08	8.273		L-2-aminobutanoic acid	HMDB0000452	288521	QWCKQJZIFLGMSD-VKHMYHEASA-N	35945	LMFA01100034	C02356	80283	1492-24-6		Organic acids and derivatives	Carboxylic acids and derivatives	Amino acids, peptides, and analogues		96.2					1.82151	0.00716675	0.20979	-0.977755	0.507769	0.0136164	0.0268161	0.0117095	0.00997102	0.010714	0.01941	0.0208206	0.0090733	0.0173561	0.0326237	0.0369429	0.0200865	0.0323628	0.0215247
GC	233	217.05	15.314		D-Xylono-1,5-Lactone	HMDB0011676	526159	XXBSUZSONOQQGK-FLRLBIABSA-N	62415		C02266	439692			Organoheterocyclic compounds	Lactones	Delta valerolactones		77.4					1.74906	0.0257389	0.352569	1.18506	2.27373	0.00571745	0.00251457	0.00283608	0.00898824	0.00900254	0.00620478	0.00265864	0.00461443	0.00128516	0.00231485	0.00285175	0.00225467	0.00227007	0.0041109
GC	65	102	8.624		Beta-Alanine	HMDB0000056	301171	UCMIRNVEIXFBKS-UHFFFAOYSA-N	36		C00099	239	107-95-9		Organic acids and derivatives	Carboxylic acids and derivatives	Amino acids, peptides, and analogues		96.6					1.66591	0.0306009	0.352569	-0.951242	0.517187	0.0431359	0.0834049	0.0641924	0.0144454	0.0398709	0.0704214	0.0324768	0.0374087	0.139502	0.0570358	0.0535072	0.104181	0.0648142	0.0813895
GC	226	188.1	15.147		Amphetamine	HMDB0014328	520583	KWTSXDURSIMDCE-UHFFFAOYSA-N			C07514	3007	300-62-9		Benzenoids	Benzene and substituted derivatives	Phenethylamines		80.6					1.61858	0.00598656	0.192767	-0.826391	0.563938	0.0641056	0.113675	0.0548898	0.0907107	0.0450606	0.0659928	0.0539262	0.0740538	0.138793	0.102564	0.157191	0.0789528	0.120086	0.0844618
GC	302	295.007	17.846		Shikimic Acid	HMDB0003070	610289	JXOHGGNKMLTUBP-HSUXUTPPSA-N	338		C00493	8742	138-59-0		Organic oxygen compounds	Organooxygen compounds	Alcohols and polyols		81.9					1.59013	0.00190664	0.122787	-0.728376	0.603583	0.00355149	0.00588401	0.00394021	0.00392258	0.00343464	0.00309404	0.00414281	0.00277467	0.00551228	0.00822517	0.00577115	0.00541315	0.00592979	0.00445254
GC	90	132	9.741		L-Serine	HMDB0000187	340545	MTCFGRXMJLQNBG-REOHCLBHSA-N	30		C00065	5951	56-45-1		Organic acids and derivatives	Carboxylic acids and derivatives	Amino acids, peptides, and analogues		94.2					1.5552	0.00143547	0.120134	0.741023	1.67136	0.00546555	0.00327012	0.00382037	0.00564507	0.00630341	0.00528833	0.00545604	0.00628006	0.00340805	0.00302691	0.0045191	0.00361635	0.00196605	0.00308425
GC	297	299.033	17.692		O-Phosphoethanolamine	HMDB0000224	605222	SUHOOTKUPISOBE-UHFFFAOYSA-N	54		C00346	1015	1071-23-4		Organic acids and derivatives	Organic phosphoric acids and derivatives	Phosphate esters		94.7					1.52613	0.0247333	0.352569	1.15839	2.23208	0.439973	0.197114	0.510489	0.128193	0.730513	0.593456	0.435243	0.241943	0.24832	0.194152	0.197758	0.155958	0.20132	0.185174
GC	285	174.1	17.303		Putrescine	HMDB0001414	592424	KIDHWZJUCRJVML-UHFFFAOYSA-N	3226		C00134	1045	110-60-1		Organic nitrogen compounds	Organonitrogen compounds	Amines		88.8					1.49305	0.0413212	0.352569	-0.842645	0.55762	0.0238215	0.0427199	0.0162396	0.0214965	0.0178026	0.0184327	0.0234573	0.0455001	0.0385463	0.0641236	0.0586836	0.0206876	0.0308149	0.0434633
GC	51	100	7.982		1-Butylamine	HMDB0031321	278034	HQABUPZFAYXKJW-UHFFFAOYSA-N	72484		C18706	8007	109-73-9		Organic nitrogen compounds	Organonitrogen compounds	Amines		76.7					1.42688	0.00479483	0.171548	0.666017	1.58669	0.0029362	0.00185053	0.00285401	0.00209092	0.00315642	0.00400176	0.00276315	0.00275096	0.0016932	0.00190798	0.00255811	0.00139792	0.00173177	0.00181417
GC	611	311.238	27.623		Aldosterone	HMDB0000037	1.10069e+06	PQSUYGKTWSAVDQ-ZVIOFETBSA-N	418	LMST02030026	C01780	5839	52-39-1		Lipids and lipid-like molecules	Steroids and steroid derivatives	Hydroxysteroids		71.7					1.4108	0.0280013	0.352569	0.65183	1.57116	0.0146718	0.00933818	0.0140303	0.0158473	0.0159838	0.0166434	0.0110212	0.0145046	0.0156684	0.0140401	0.00880355	0.00521966	0.0040378	0.00825953
GC	53	147	8.073		3-Hydroxybutyric Acid	HMDB0000357	281313	WHBMMWSBFZVSSR-UHFFFAOYSA-N		LMFA01050005	C01089	441			Organic acids and derivatives	Hydroxy acids and derivatives	Beta hydroxy acids and derivatives		97.4					1.39682	0.0114788	0.308014	-0.585042	0.66663	0.351106	0.526688	0.42	0.336931	0.210824	0.329362	0.558632	0.250888	0.489631	0.535493	0.625229	0.488983	0.457232	0.563562
GC	403	117	20.591		Cis-9-Palmitoleic Acid	HMDB0003229	707529	SECPZKHBENQXJG-FPLPWBNLSA-N	188	LMFA01030056	C08362	445638	373-49-9		Lipids and lipid-like molecules	Fatty Acyls	Fatty acids and conjugates		81.4					1.38277	0.0226161	0.352569	0.776693	1.7132	0.0800695	0.0467368	0.0763125	0.0596534	0.0861655	0.104726	0.0383898	0.115169	0.0496636	0.0316773	0.062983	0.0496836	0.0399791	0.0464344
GC	248	201.052	15.851		Xylitol	HMDB0242149	544089	HEBKCHPVOIAQTA-NGQZWQHPSA-N	316		C00379	6912	488-81-3		Organic oxygen compounds	Organooxygen compounds	Carbohydrates and carbohydrate conjugates		83.2					1.36689	0.0452471	0.352569	0.730303	1.65899	0.000983592	0.000592887	0.000816056	0.00121037	0.00134121	0.00121333	0.000592262	0.000728325	0.000587253	0.000799764	0.000783657	0.000251392	0.000251392	0.000883864
GC	382	299.194	19.986		Cetyl Alcohol	HMDB0003424	683299	BXWNKGSJHAJOGX-UHFFFAOYSA-N	6927	LMFA05000061	C00823	2682	36653-82-4		Lipids and lipid-like molecules	Fatty Acyls	Fatty alcohols		80.9					1.35363	0.0496672	0.352569	-0.703976	0.613878	0.00559985	0.00912209	0.00623312	0.00500558	0.00400889	0.00740721	0.0055194	0.0054249	0.00834474	0.00697915	0.00663059	0.0165199	0.00805749	0.00820064
GC	107	180.967	10.281		3-Methoxyphenol		359067	ASHGTJPOSUFTGB-UHFFFAOYSA-N							Benzenoids	Phenols	Methoxyphenols		73.5					1.31714	0.00149235	0.120134	-0.516282	0.699171	0.00520176	0.00743989	0.00479778	0.00632691	0.00453108	0.00422383	0.00558182	0.00574915	0.00890014	0.00818411	0.0073438	0.00637246	0.00649301	0.00734583
GC	207	115.03	14.463		Creatine	HMDB0000064	497745	CVSVTCORWBXHQV-UHFFFAOYSA-N	7		C00300	586	57-00-1		Organic acids and derivatives	Carboxylic acids and derivatives	Amino acids, peptides, and analogues		94					1.30075	0.0340854	0.352569	-0.59082	0.663965	0.0293206	0.0441599	0.021065	0.0266497	0.0299584	0.0273226	0.0257702	0.0451578	0.041856	0.0356415	0.0686718	0.0366393	0.0415794	0.0405711
GC	443	319.1	21.546		Sedoheptulose		745778	HSNZZMHEPUFJNZ-SHUUEZRQSA-N				5459879			Unclassified	Unclassified	Unclassified		94.1					1.29691	0.037506	0.352569	-0.619189	0.651037	0.286895	0.440673	0.299984	0.236624	0.300234	0.325143	0.323791	0.235592	0.402362	0.377398	0.458128	0.73242	0.300156	0.373577
GC	39	102	7.445		Glycine	HMDB0000123	258680	DHMQDGOQFOQNFH-UHFFFAOYSA-N	20		C00037	750	56-40-6		Organic acids and derivatives	Carboxylic acids and derivatives	Amino acids, peptides, and analogues		96.9					1.26984	0.0238641	0.352569	-0.644072	0.639904	0.386512	0.604016	0.499689	0.2732	0.387863	0.366031	0.464659	0.327632	0.743907	0.618303	0.77372	0.696253	0.293123	0.498788
GC	465	79	22.08		Alpha-Linolenic Acid	HMDB0001388	771406	DTOSIQBPPRVQHS-PDBXOOCHSA-N	6208	LMFA01030152	C06427	5280934	463-40-1		Lipids and lipid-like molecules	Fatty Acyls	Lineolic acids and derivatives		77.1					1.26177	0.037796	0.352569	-0.576179	0.670738	0.00486295	0.00725015	0.00434839	0.00216577	0.00442393	0.00679392	0.00524647	0.00619922	0.0105943	0.0054728	0.00696995	0.00782069	0.00635329	0.00628981
GC	473	339.3	22.282		Oleic Acid	HMDB0000207	781233	ZQPPMHVWECSIRJ-KTKRTIGZSA-N	190	LMFA01030002	C00712	445639	112-80-1		Lipids and lipid-like molecules	Fatty Acyls	Fatty acids and conjugates		97.1					1.22319	0.0362429	0.352569	0.619988	1.53686	1.2233	0.79597	1.46819	1.19521	0.879354	1.427	0.695549	1.67449	0.944241	0.535498	1.09607	0.882974	0.588481	0.728554
GC	86	233.05	9.384		4-Hydroxybutyric Acid	HMDB0000710	328299	SJZRECIVHVDYJC-UHFFFAOYSA-N	4159	LMFA01050006	C00989	10413	591-81-1		Lipids and lipid-like molecules	Fatty Acyls	Fatty acids and conjugates		95					1.21106	0.0296527	0.352569	-0.514155	0.700203	0.00228153	0.00325838	0.0016956	0.00123708	0.00222294	0.00324315	0.00220778	0.00308262	0.00373769	0.00225057	0.00347232	0.00332243	0.00362973	0.00313754
GC	212	268.038	14.604		3-Hydroxypicolinic Acid	HMDB0013188	502453	BRARRAHGNDUELT-UHFFFAOYSA-N	64950		C18620	13401	874-24-8		Organoheterocyclic compounds	Pyridines and derivatives	Pyridinecarboxylic acids and derivatives		74.2					1.20881	0.0299249	0.352569	-0.662296	0.631872	0.00122471	0.00193822	0.00127972	0.00135931	0.000735991	0.00129303	0.00127604	0.00140414	0.00232378	0.00238471	0.00260699	0.000853135	0.00185177	0.00160893
GC	64	210.991	8.539		Phosphite		298108	AQSJGOWTSHOLKH-UHFFFAOYSA-N	431106			107908			Homogeneous non-metal compounds	Non-metal oxoanionic compounds	Non-metal phosphites		84					1.18337	0.00461101	0.171548	-0.432074	0.741195	0.00785147	0.010593	0.00764747	0.00993653	0.00609554	0.00687393	0.00927859	0.00727678	0.010108	0.011186	0.0111697	0.0103934	0.00873213	0.0119687
GC	103	133	10.008		Phosphate		349703	NBIIXXVUZAFLBC-UHFFFAOYSA-K				1061			Unclassified	Unclassified	Unclassified		88					1.17648	0.0243184	0.352569	0.458561	1.37417	0.856712	0.623439	0.852943	0.806233	0.878226	0.957322	0.711922	0.933627	0.964455	0.728179	0.484583	0.524212	0.434435	0.604772
GC	43	116.061	7.687		Sarcosine	HMDB0000271	267402	FSYKKLYZXJSNPZ-UHFFFAOYSA-N	51		C00213	1088	107-97-1		Organic acids and derivatives	Carboxylic acids and derivatives	Amino acids, peptides, and analogues		88.2					1.17132	0.0486728	0.352569	-0.594524	0.662263	0.0102649	0.0154997	0.00985299	0.0116401	0.00707533	0.0128753	0.00715889	0.0129866	0.0205826	0.0113467	0.0216159	0.00926088	0.0170216	0.0131703
GC	356	319.127	19.409		D-Glucose	HMDB0000122	661712	WQZGKKKJIJFFOK-VFUOTHLCSA-N			C00221	64689	492-61-5		Organic oxygen compounds	Organooxygen compounds	Carbohydrates and carbohydrate conjugates		97.2					1.1663	0.047613	0.352569	0.62897	1.54646	4.10209	2.65257	2.54111	5.45932	5.48727	5.08724	2.36778	3.6698	2.2473	2.4507	2.65707	2.67652	2.03676	3.84704
GC	347	75.1	19.217		D-Galactose	HMDB0000143	655395	WQZGKKKJIJFFOK-SVZMEOIVSA-N	134		C00124	6036	59-23-4		Organic oxygen compounds	Organooxygen compounds	Carbohydrates and carbohydrate conjugates		83.8					1.16273	0.0363641	0.352569	0.546623	1.46066	0.958761	0.656387	0.588326	1.10397	1.23786	1.02612	0.686129	1.11016	0.590485	0.541706	0.614295	0.617197	0.590887	0.983755
GC	433	441.2	21.3		Uric Acid	HMDB0000289	735925	LEHOTFFKMJEONL-UHFFFAOYSA-N	88		C00366	1175	69-93-2		Organoheterocyclic compounds	Imidazopyrimidines	Purines and purine derivatives		93.7					1.13356	0.00432432	0.171548	-0.40195	0.756835	1.45573	1.92345	1.34809	1.62008	1.12469	1.66068	1.4103	1.57056	1.96465	1.78015	1.86327	2.29531	1.59959	2.03773
GC	249	257.139	15.973		Lauric Acid	HMDB0000638	548162	POULHZVOKOAJMA-UHFFFAOYSA-N	357	LMFA01010012	C02679	3893	143-07-7		Lipids and lipid-like molecules	Fatty Acyls	Fatty acids and conjugates		86.7					1.12623	0.0472358	0.352569	-0.5003	0.70696	0.00225897	0.00319534	0.00215091	0.0017011	0.00202146	0.00249522	0.00217153	0.00301362	0.00292652	0.0048294	0.00283513	0.00223194	0.00276901	0.00358001
GC	211	292.1	14.553		L-Threonic Acid	HMDB0000943	500750	JPIJQSOTBSSVTP-STHAYSLISA-N	4244		C01620	5460407	7306-96-9		Organic oxygen compounds	Organooxygen compounds	Carbohydrates and carbohydrate conjugates		91					1.10496	0.0380958	0.352569	-0.464916	0.724513	0.00701778	0.00968621	0.00742401	0.00500179	0.00802104	0.00505767	0.00796228	0.00863992	0.00801105	0.0135073	0.011277	0.00812854	0.00884519	0.00834813
GC	145	172.1	12.362		Malonic Acid	HMDB0000691	428439	OFOBLEOULBTSOW-UHFFFAOYSA-N	3237	LMFA01170041	C00383	867	141-82-2		Organic acids and derivatives	Carboxylic acids and derivatives	Dicarboxylic acids and derivatives		73.5					1.05704	0.0478232	0.352569	-0.441319	0.736461	0.00613918	0.00833605	0.00730015	0.00261045	0.00747724	0.00636227	0.0068131	0.00627186	0.00641473	0.00714781	0.00943903	0.00741053	0.00913045	0.0104738
GC	390	103	20.265		Pantothenic Acid	HMDB0000210	694473	GHOKWGTUZJEAQD-ZETCQYMHSA-N	241		C00864	6613	79-83-4		Organic oxygen compounds	Organooxygen compounds	Alcohols and polyols		98.6					1.01191	0.0384362	0.352569	-0.381623	0.767574	0.187099	0.243754	0.247033	0.109536	0.175554	0.223431	0.183122	0.183918	0.259321	0.186655	0.275762	0.271564	0.220358	0.248863
LC	11.53_540.3308m/z	540.331	11.5281	neg	LysoPC(16:0/0:0)	HMDB0010382			40284	LMGP01050018	C04230	460602	17364-16-8	ASWBNKHCZGQVJV-HSZRJFAPSA-N	Lipids and lipid-like molecules	Glycerophospholipids	Glycerophosphocholines	***	68.5	99	M+FA-H	C24H50NO7P	0.242746	11.3934	0.0322377	0.860578	0.409357	1.32809	1.10816e+07	8.34398e+06	1.26328e+07	8.8403e+06	1.05461e+07	1.34821e+07	1.10319e+07	9.95622e+06	8.51697e+06	6.30818e+06	5.71794e+06	1.13617e+07	9.51945e+06	8.63962e+06
LC	0.69_147.0765m/z	147.076	0.69325	pos	D-Glutamine	HMDB0003423			6926		C00819	145815	5959-95-5	ZDXPYRJPNDTMRX-GSVOUGTGSA-N	Organic acids and derivatives	Carboxylic acids and derivatives	Amino acids, peptides, and analogues	***	57.1	87.1	M+H	C5H10N2O3	0.233868	6.07924	0.0462684	0.860578	0.588111	1.50328	1.6727e+06	1.1127e+06	1.27583e+06	2.58829e+06	1.68011e+06	1.85116e+06	975064	1.66573e+06	1.04407e+06	1.35671e+06	1.09025e+06	1.41827e+06	738705	1.0282e+06
LC	11.48_527.3005n	528.308	11.478	pos	LysoPE(22:5(7Z,10Z,13Z,16Z,19Z)/0:0)	HMDB0011525			62309	LMGP02050070		53480955		OSRWIBSZJTWIKA-SCFYABBUSA-N	Lipids and lipid-like molecules	Glycerophospholipids	Glycerophosphoethanolamines	***	76.3	90.3	M+H, M+Na	C27H46NO7P	-1.32752	5.88213	0.00871411	0.750177	0.794495	1.73447	1.5647e+06	902119	1.96351e+06	1.26776e+06	1.27164e+06	2.04367e+06	1.66302e+06	1.17859e+06	831596	554457	727539	1.35715e+06	1.24706e+06	694913
LC	0.69_132.0289m/z	132.029	0.688117	neg	L-Aspartic acid	HMDB0000191			5206		C00049	5960	56-84-8	CKLJMWTZIZZHCS-REOHCLBHSA-N	Organic acids and derivatives	Carboxylic acids and derivatives	Amino acids, peptides, and analogues	*	54.5	88.5	M-H	C4H7NO4	-9.96371	5.06219	0.014558	0.802282	0.581696	1.49661	1.15292e+06	770354	928516	1.45211e+06	1.51292e+06	1.06108e+06	847351	1.11553e+06	853174	807172	1.01941e+06	613877	577859	750636
LC	4.49_229.1549m/z	229.155	4.4871	pos	Isoleucylproline	HMDB0011174			23858			444876	37462-92-3	BBIXOODYWPFNDT-CIUDSAMLSA-N	Organic acids and derivatives	Carboxylic acids and derivatives	Amino acids, peptides, and analogues	*	46.1	33.7	M+H	C11H20N2O3	0.859786	4.60954	0.014976	0.803824	0.750429	1.68229	842598	500863	493367	837983	694310	1.19999e+06	734516	1.09542e+06	445631	318845	477038	599231	567557	596877
LC	0.75_162.0761m/z	162.076	0.751433	pos	Glucosamine	HMDB0001514			63216		C00329	439213	3416-24-8	MSWZFWKMSRAUBD-IVMDWMLBSA-N	Organic oxygen compounds	Organooxygen compounds	Carbohydrates and carbohydrate conjugates	***	67.5	89.9	M+H-H2O	C6H13NO5	-0.101064	3.5225	0.0211203	0.839844	-0.776779	0.583668	364658	624770	622146	397586	196866	286347	375499	309506	577885	491811	499699	945039	496882	737303
LC	10.93_302.3052m/z	302.305	10.9274	pos	Sphinganine	HMDB0000269			395	LMSP01020001	C00836	91486	764-22-7	OTKJDMGTUTTYMP-ZWKOTPCHSA-N	Organic nitrogen compounds	Organonitrogen compounds	Amines	***	65.9	98	M+H	C18H39NO2	-0.637291	2.55723	0.00439571	0.726152	1.24558	2.37114	131068	55276.4	137383	109104	168179	173850	50163.6	147728	43914.6	36329.8	59391.1	64839.4	91729.8	35453.5
LC	12.71_468.3446m/z	468.345	12.7147	pos	PE(O-18:0/0:0)				46717	LMGP02060003		42607467		JIJGULMDDZORPH-HSZRJFAPSA-N	Lipids and lipid-like molecules	Glycerophospholipids	Glycerophosphoethanolamines	*	53.3	69.6	M+H	C23H50NO6P	-0.565491	2.54653	0.0272294	0.860578	1.6484	3.13486	168818	53851.9	72662	360281	134905	178015	73138.2	193906	52766.3	24904.5	44661.3	45604.1	64466.1	90709.1
LC	0.75_189.1233m/z	189.123	0.751433	pos	N6-Acetyl-L-lysine	HMDB0000206			5216		C02727	92832	692-04-6	DTERQYGMUDWYAZ-ZETCQYMHSA-N	Organic acids and derivatives	Carboxylic acids and derivatives	Amino acids, peptides, and analogues	*	53.7	71.6	M+H	C8H16N2O3	-0.323548	2.40029	0.00582791	0.726152	-0.51145	0.701517	184741	263344	158353	145772	213513	139901	253560	197344	242555	220572	304289	266994	296733	248923
LC	0.71_349.0993m/z	349.099	0.707917	pos	7,7,8,8-Tetrakis(methoxydiazenyl)bicyclo[4.2.0]octa-1(6),3-diene-2,5-dione	HMDB0258044						53687697		BLAGUIMGURIBCO-UHFFFAOYSA-N	Organic oxygen compounds	Organooxygen compounds	Carbonyl compounds	*	37.5	0	M+H-H2O	C12H14N8O6	-2.87756	2.23252	0.0456794	0.860578	1.28864	2.44297	164731	67430.5	239193	292409	124635	138509	111403	82236.1	51220.6	48636.5	66742	190753	7.25581e-06	47231.5
LC	12.46_1091.7264m/z	1091.73	12.4568	neg	GlcNAcbeta1-4Manbeta1-4Glcbeta-Cer(d18:1/18:0)					LMSP0508AA02				FOCMISOLVPZNSV-BHJXCRSSSA-N	Lipids and lipid-like molecules	Sphingolipids	Neutral glycosphingolipids	*	41.2	18.3	M-H	C56H104N2O18	4.83227	2.1861	0.026486	0.860578	0.733615	1.6628	224025	134727	265734	314757	176886	238189	160652	187931	130978	104394	49149.8	193499	119866	210478
LC	0.61_158.9775m/z	158.977	0.607233	neg	Allyl-1-propenyl trisulfide	HMDB0302180						5352909		ABXMBMQLMGNKES-GQCTYLIASA-N	Organosulfur compounds	Organic trisulfides	Unclassified	*	38	0	M-H2O-H	C6H10S3	4.78805	2.15156	0.0434569	0.860578	0.641388	1.55983	213538	136899	123022	293372	183420	290383	135356	255679	127949	121619	104317	128111	177812	161584
LC	0.75_204.1110n	187.108	0.751433	pos	Valylserine	HMDB0029136			23667			6992639	13588-94-8	STTYIMSDIYISRG-WDSKDSINSA-N	Organic acids and derivatives	Carboxylic acids and derivatives	Amino acids, peptides, and analogues	*	46.7	38.4	M+H-H2O, M+H, M+Na	C8H16N2O4	-0.236136	2.13367	0.0223605	0.852976	0.945864	1.92634	163345	84795.5	93293.5	107824	175889	173111	142774	287180	85014.9	57828.7	104459	100417	77434.1	83619.2
LC	0.70_333.0592m/z	333.059	0.703217	neg	Glycerophosphoinositol	HMDB0011649					C01225		129830-95-1	BMVUIWJCUQSHLZ-UJGXJMNGSA-N	Lipids and lipid-like molecules	Glycerophospholipids	Glycerophosphoinositols	***	48.7	43.8	M-H	C9H19O11P	-0.173479	1.99083	0.0333939	0.860578	0.464105	1.37946	284599	206312	280024	201577	283725	369403	280143	292725	199374	160791	130534	290373	219302	237499
LC	1.11_269.0879m/z	269.088	1.10632	pos	Formycin b	HMDB0252449						3411		MTCJZZBQNCXKAP-UHFFFAOYSA-N	Organic oxygen compounds	Organooxygen compounds	Carbohydrates and carbohydrate conjugates	**	61.7	17.5	M+H	C10H12N4O5	-0.424051	1.89098	0.0483386	0.860578	1.31382	2.48599	110551	44469.5	99905.3	143288	233885	69879	48892.4	67454.6	47835.7	24859	63378	37459.1	73100.1	20185
LC	14.19_402.2669m/z	402.267	14.1864	pos	Ethynodiol Diacetate	HMDB0014961			2606	LMST02030124	C12724	9270	297-76-7	ONKUMRGIYFNPJW-KIEAKMPYSA-N	Lipids and lipid-like molecules	Steroids and steroid derivatives	Steroid esters	*	37.2	0	M+NH4	C24H32O4	7.95006	1.78341	0.0295674	0.860578	1.37948	2.60175	91441.5	35146.1	117269	174324	33808.2	88071.6	50586.3	84589.6	50914.7	30633.3	42439.8	27586.8	7.25581e-06	59301.8
LC	1.58_288.1440m/z	288.144	1.57838	pos	3-Hydroxyhexanedioylcarnitine	HMDB0241674								WXQCPIKDHISECD-UHFFFAOYSA-N	Lipids and lipid-like molecules	Fatty Acyls	Fatty acid esters	***	58.4	32.2	M+H-H2O	C13H23NO7	-0.466539	1.75902	0.00125144	0.726152	5.72169	52.7716	37106.4	703.151	53115.4	55783.3	32146.6	44622.6	681.081	36289.4	821.994	634.395	1709.36	138.919	687.34	226.903
LC	0.75_491.0571m/z	491.057	0.747183	neg	CDP-ethanolamine	HMDB0001564			3538		C00570	123727	3036-18-8	WVIMUEUQJFPNDK-PEBGCTIMSA-N	Nucleosides, nucleotides, and analogues	Pyrimidine nucleotides	Pyrimidine ribonucleotides	*	37.7	0	M+FA-H	C11H20N4O11P2	-3.42195	1.71801	0.0404313	0.860578	-0.718539	0.607712	102168	168120	103807	143772	81733.4	93411.8	129313	60972.9	177807	130030	193186	274702	111864	121128
LC	1.06_162.0761m/z	162.076	1.06113	pos	beta-D-Glucosamine	HMDB0030091			266		C08349	441477	14257-69-3	MSWZFWKMSRAUBD-QZABAPFNSA-N	Organic oxygen compounds	Organooxygen compounds	Carbohydrates and carbohydrate conjugates	***	67.4	51	M+H-H2O	C6H13NO5	-0.107266	1.67717	0.0256875	0.860578	-0.688022	0.620704	93689.1	150940	142964	107408	56555	77034.8	102242	75931.4	142628	115021	119901	229624	125085	173380
LC	0.71_177.0868m/z	177.087	0.707917	pos	Alanylserine	HMDB0028696			23694			1549432	3303-41-1	IPWKGIFRRBGCJO-IMJSIDKUSA-N	Organic acids and derivatives	Carboxylic acids and derivatives	Amino acids, peptides, and analogues	**	41	0	M+H	C6H12N2O4	-0.835298	1.65956	0.0267637	0.860578	1.1959	2.29088	83648	36513.5	22766.2	84122.6	101857	88103.2	56056.1	148983	28813.6	31182.4	27313.4	48266.3	26732.6	56772.8
LC	1.83_365.1353m/z	365.135	1.82988	neg	Semilepidinoside B	HMDB0033108						131751376		ASPNXCICLVYQCJ-UHFFFAOYSA-N	Organic oxygen compounds	Organooxygen compounds	Carbohydrates and carbohydrate conjugates	***	51.9	54.4	M-H	C17H22N2O7	-0.320675	1.65297	0.00388428	0.726152	-0.368347	0.77467	116648	150578	117815	123181	106847	111418	139479	101151	152538	162435	128121	134470	150037	175869
LC	0.72_413.1106m/z	413.111	0.717983	neg	5-(3'-Hydroxyphenyl)-γ-valerolactone 3'-glucuronide	HMDB0240471						132472300		DPSUQBKEHXAIDY-YHNANPAJSA-N	Organic oxygen compounds	Organooxygen compounds	Carbohydrates and carbohydrate conjugates	*	36.3	0	M+FA-H	C17H20O9	4.42589	1.6126	0.00179622	0.726152	-1.27941	0.411965	25251.6	61295.6	21824.4	22362.5	21001.2	27544.9	38990.1	19786.8	82689.1	52226.8	31309.8	62459.4	56144.8	82943.5
LC	11.37_366.3362m/z	366.336	11.3705	pos	(E,E)-3,7,11-Trimethyl-2,6,10-dodecatrienyl octanoate				97253	LMFA07010547		5352773		HHSVAJNBWYMLPB-QMEDZHDISA-N	Lipids and lipid-like molecules	Fatty Acyls	Fatty esters	*	44.5	37.6	M+NH4	C23H40O2	-1.20647	1.55373	0.0463189	0.860578	-1.33369	0.396752	18581.1	46833.1	12456.9	4914.18	13238.9	7778.04	68176.7	4921.89	40931.7	42160.5	46916.5	31795.6	82063.3	37131.1
LC	12.35_983.6083m/z	983.608	12.3496	neg	24(28)-Dehydromakisterone	HMDB0302988								XTSYLJLNVWBIFH-RPAREISOSA-N	Lipids and lipid-like molecules	Steroids and steroid derivatives	Bile acids, alcohols and derivatives	*	44.1	39.2	2M-H	C28H44O7	-1.84215	1.54766	0.0397033	0.860578	0.991326	1.98801	81200.5	40845.1	151476	75080.2	45554.9	93931.4	51108.2	70052.3	51833.3	26382.3	24299.1	65532.4	32102.1	44921.1
LC	8.62_583.2678m/z	583.268	8.61798	neg	TMC-1C					LMFA08020205		10030158		WDPVYGCEBGDANZ-CXLBDHTJSA-N	Lipids and lipid-like molecules	Fatty Acyls	Fatty amides	*	37.5	0	M+FA-H	C30H38N2O7	3.11073	1.50473	0.0348318	0.860578	-0.315106	0.803792	230219	286416	271210	215949	257067	246100	196422	194563	308981	260975	235972	260765	365665	286136
LC	11.49_458.3391n	476.373	11.4947	pos	(3beta,5alpha,9alpha,22E,24R)-3,5,9-Trihydroxy-23-methylergosta-7,22-dien-6-one	HMDB0032669			88610			131751277	211486-12-3	MRERMGPPCLQIPD-NBVRZTHBSA-N	Lipids and lipid-like molecules	Steroids and steroid derivatives	Ergostane steroids	**	47.1	0.927	M+H, M+NH4	C29H46O4	-1.20984	1.45968	0.0449096	0.860578	-1.74476	0.298383	13413.9	44955.3	3101.3	16892.6	1682.38	11410.2	33360.6	14036.4	41503.3	35100.5	8025.42	19256.1	80712.7	85133.6
LC	2.24_290.1596m/z	290.16	2.23527	pos	3-Methylglutarylcarnitine	HMDB0000552			5536				102673-95-0	HFCPFJNSBPQJDP-NXEZZACHSA-N	Lipids and lipid-like molecules	Fatty Acyls	Fatty acid esters	*	54.3	77.6	M+H	C13H23NO6	-0.616531	1.34925	0.00468296	0.726152	-1.25025	0.420374	16583	39448.2	14066.2	32568.6	1828.95	11215	33812.9	6006.57	36295.6	33767.7	40931.1	35347.2	53903.9	36443.8
LC	0.69_162.0640n	163.071	0.69325	pos	(2S)-2-Amino-5-aminooxy-5-oxopentanoic acid	HMDB0258143						11263670		DFRUPNBMZPUAJE-UHFFFAOYSA-N	Organic acids and derivatives	Carboxylic acids and derivatives	Amino acids, peptides, and analogues	*	38.4	29	M+H-H2O, M+K, M+H	C5H10N2O4	-0.243256	1.30949	0.00258679	0.726152	0.672177	1.59348	60062.4	37692.7	60217.6	60055.2	76065.8	54410.2	47814.2	61811.4	36519.9	35416.8	51155.9	45909.5	22118.6	35035.5
LC	11.56_1023.6394m/z	1023.64	11.5637	pos	PIM1(19:1(9Z)/18:0)					LMGP15010042		126457410		PYHVJPZQZJPRRV-MQHWITIYSA-N	Lipids and lipid-like molecules	Glycerophospholipids	Glycerophosphoinositolglycans	*	36.7	0	M+H-H2O	C52H97O18P	1.42201	1.30389	0.0492453	0.860578	0.903505	1.87061	80693.4	43137.6	134178	41876.8	59217.7	105263	83785	59840.3	53549.7	21710	26712.1	81240.5	48581.2	27032.1
LC	0.70_229.0113m/z	229.011	0.703217	neg	1-deoxy-L-glycero-tetrulose 4-phosphate	HMDB0304013			63860		C15556	669		OKYHYXLCTGGOLM-UHFFFAOYSA-N	Organic acids and derivatives	Organic phosphoric acids and derivatives	Phosphate esters	***	39.8	30.6	M+FA-H	C4H9O6P	-3.21706	1.28117	0.0480329	0.860578	0.503171	1.41733	99004.8	69853.2	78302.6	152384	116969	87486.2	64388.4	94498.9	67332.1	64554.9	71330.2	68151.7	72433.9	75316.7
LC	0.69_244.1654m/z	244.165	0.69325	pos	Prolyl-Lysine	HMDB0029022						13653495		RVQDZELMXZRSSI-UHFFFAOYSA-N	Organic acids and derivatives	Carboxylic acids and derivatives	Amino acids, peptides, and analogues	*	44.2	33.2	M+H	C11H21N3O3	-0.686203	1.27304	0.0147479	0.802282	1.33769	2.52747	36187.2	14317.6	16396.4	24031.5	41103.1	57607.2	23606.3	54378.4	13879.2	7986.26	24395.5	13887.3	12359.5	13397.6
LC	0.72_100.0761m/z	100.076	0.722417	pos	5-Aminopentanoic acid	HMDB0003355			6902	LMFA01100040	C00431	138	660-88-8	JJMDCOVWQOJGCB-UHFFFAOYSA-N	Organic acids and derivatives	Carboxylic acids and derivatives	Amino acids, peptides, and analogues	*	48.1	46.5	M+H-H2O	C5H11NO2	3.4393	1.24207	0.0227622	0.854753	-0.666684	0.629953	43987.8	69827.1	26083.6	44912	43843	44885.2	59273.1	44929.8	59404.5	39008.1	58281.5	95299.7	82790.3	84178.6
LC	0.75_122.0370n	123.044	0.751433	pos	4-Hydroxybenzaldehyde	HMDB0011718			335656		C00633	126	123-08-0	RGHHSNMVTDWUBI-UHFFFAOYSA-N	Organic oxygen compounds	Organooxygen compounds	Carbonyl compounds	*	50.9	60.1	M+H, M+NH4	C7H6O2	2.10438	1.24089	0.033905	0.860578	-0.309742	0.806786	100482	124546	100438	115456	76324.2	92401.2	115860	102412	121346	111236	107925	126019	120378	160371
LC	11.14_472.3420m/z	472.342	11.1395	pos	13'-Carboxy-alpha-tocotrienol	HMDB0012556						53481462		CBMCFKYSTHHHCC-QZDMETRGSA-N	Lipids and lipid-like molecules	Prenol lipids	Quinone and hydroquinone lipids	*	38.6	0	M+NH4	C29H42O4	-0.302065	1.23456	0.0202865	0.837347	-1.01846	0.493643	22455.4	45489.2	12881.6	51591.2	12559.8	9332.51	29197.7	19169.6	44414.6	49933.6	33984.4	31066.8	46431.4	67104.3
LC	0.75_254.9814m/z	254.981	0.747183	neg	Ascorbic acid 3-sulfate	HMDB0240641						11425365	22430-27-9	FBFZPSQPKNIVMT-ZAFYKAAXSA-N	Organoheterocyclic compounds	Dihydrofurans	Furanones	*	38.3	0	M-H	C6H8O9S	-1.03797	1.1722	0.039588	0.860578	-0.675074	0.6263	66979.3	106944	115180	51883.9	47576.2	87075.5	54000.9	46159.2	87978.8	121196	76666.7	161307	99283.1	95235.3
LC	6.56_362.2685m/z	362.269	6.56148	pos	4-Hydroxy-all-trans-retinyl acetate	HMDB0060112						131769827		ULTPFVHSYYJYAE-BRMLSVPOSA-N	Lipids and lipid-like molecules	Prenol lipids	Retinoids	*	55.9	85.1	M+NH4	C22H32O3	-1.2654	1.15132	0.00248286	0.726152	-2.61193	0.163581	3463.28	21171.7	640.498	313.914	591.077	766.957	17701.3	765.943	19644.3	13978	17884.5	37514.7	18448	19560.5
LC	0.67_325.1251m/z	325.125	0.673233	neg	(R)-Propyl 2-amino-3-mercaptopropanoate	HMDB0243697						359910		AZDDIYKMQFIXBW-UHFFFAOYSA-N	Organic acids and derivatives	Carboxylic acids and derivatives	Amino acids, peptides, and analogues	*	37.8	0.105	2M-H	C6H13NO2S	-3.05458	1.1422	0.0138797	0.801649	0.939825	1.9183	38428.8	20032.8	24476.6	52195	53594.3	35891.8	20511.9	43903.1	21077.9	26574.9	23977.8	20369.8	9408.74	18787.5
LC	0.72_221.1131m/z	221.113	0.722417	pos	N-Acetyl-b-glucosaminylamine	HMDB0001104			6006		C01239	439454		MCGXOCXFFNKASF-FMDGEEDCSA-N	Organic oxygen compounds	Organooxygen compounds	Carbohydrates and carbohydrate conjugates	***	54.4	63	M+H	C8H16N2O5	-0.610422	1.1326	0.0335562	0.860578	2.52746	5.76554	25917.2	4495.19	5454.79	29951.4	34399.7	16509.5	7560.54	61627.4	3930.65	2469.13	10619.1	7.25581e-06	5635.12	4317.19
LC	6.93_827.0373m/z	827.037	6.92617	pos	Diguanosine triphosphate	HMDB0001379			58040			444841	6674-45-9	AAXYAFFKOSNMEB-MHARETSRSA-N	Nucleosides, nucleotides, and analogues	(5'->5')-dinucleotides	Unclassified	*	36.5	0	M+K	C20H27N10O18P3	3.03581	1.10755	0.0232996	0.85781	1.46075	2.75252	47864.5	17389.3	70669.7	15116.7	12169.6	59628	63774.5	65828.4	13854.8	12557.9	7180.19	23233.8	18359.3	29149.8
LC	0.72_122.0271m/z	122.027	0.722417	pos	Tramiprosate	HMDB0253211			43475		C03349	1646	3687-18-1	SNKZJIOFVMKAOJ-UHFFFAOYSA-N	Organic acids and derivatives	Organic sulfonic acids and derivatives	Organosulfonic acids and derivatives	*	38.1	0	M+H-H2O	C3H9NO3S	0.356269	1.08395	0.0317585	0.860578	1.65834	3.15652	27759.3	8794.28	31745.8	47908.7	41480.5	26744.6	12158.5	6517.79	4219.8	6321.64	13477.1	25329.5	7.25581e-06	3417.64
LC	0.77_230.1132m/z	230.113	0.765933	pos	2',3'-Dideoxyuridine	HMDB0245547						355836		BTOTXLJHDSNXMW-UHFFFAOYSA-N	Nucleosides, nucleotides, and analogues	Pyrimidine nucleosides	Pyrimidine 2',3'-dideoxyribonucleosides	*	37.8	0	M+NH4	C9H12N2O4	-1.48176	1.07173	0.00332787	0.726152	1.12686	2.18384	29436.8	13479.4	15937.3	28253.9	32003	40781.6	23118.5	36526.4	15664.6	15841.7	19444.6	5641.45	11379.4	12904.6
LC	13.04_412.2876m/z	412.288	13.0361	pos	N-Linoleoyl Methionine	HMDB0241981						76065023		CWHQRHLVBQMEQP-UHFFFAOYSA-N	Organic acids and derivatives	Carboxylic acids and derivatives	Amino acids, peptides, and analogues	*	47.5	45.9	M+H	C23H41NO3S	-0.990363	1.0415	0.0494797	0.860578	-1.07309	0.4753	17037.6	35846	34057.1	2383.24	6290.97	13033.9	39013.5	7446.98	48579.9	42909.8	39619.5	46196.3	17114.6	20655.9
LC	0.70_259.0454n	258.038	0.703217	neg	Aminofructose 6-phosphate	HMDB0060436			63735		C12214	443711		KYORZMSTOXVELJ-VRPWFDPXSA-N	Organic oxygen compounds	Organooxygen compounds	Carbohydrates and carbohydrate conjugates	**	42	0	M-H, M+FA-H	C6H14NO8P	-1.03074	1.01358	0.0401064	0.860578	0.378803	1.30026	62388.8	47981.7	50843.1	64119.6	71733.8	80316.7	50610.2	56709.6	51665.2	43848.5	59826.1	37631.3	39537.9	55381.4

## Sheet: FRT4M_HELP
Dataclass	ID	m/z	Retention time (min)	Ion mode	Metabolites	HMDB	Average RI	inchikey	METLIN	Lipidmaps	KEGG	PubChem	CAS	InChIKey	Super Class	Class	Sub Class	level	Score	Fragmentation Score	Adducts	Formula	Mass Error (ppm)	VIP	P-value	adj.P-value	log2(FC)	FC	average(FRT4M)	average(HELP)	FRT4M1	FRT4M2	FRT4M3	FRT4M4	FRT4M5	FRT4M6	HELP1	HELP2	HELP3	HELP4	HELP5	HELP6
GC	329	239.077	18.776		3-Methylhistidine	HMDB0000479	640886	JDHILDINMRGULE-LURJTMIESA-N	3293		C01152	64969	368-16-1		Organic acids and derivatives	Carboxylic acids and derivatives	Amino acids, peptides, and analogues		72.8					3.16512	0.0204917	0.723408	1.83138	3.55876	0.00223493	0.000628008	0.00349886	0.00288731	0.0021785	0.000251392	0.00219012	0.00240341	0.00251108	0.000251392	0.000251392	0.000251392	0.000251392	0.000251392
GC	291	217.1	17.505		Glucose 1-Phosphate	HMDB0001586	599070	HXXFSFRBOHSIMQ-VFUOTHLCSA-N	379		C00103	65533	59-56-3		Organic oxygen compounds	Organooxygen compounds	Carbohydrates and carbohydrate conjugates		83.2					2.88183	0.0259786	0.723408	-2.29321	0.204021	0.00491555	0.0240933	0.0042822	0.00825534	0.0033316	0.0053638	0.00370824	0.00455215	0.00408209	0.0248633	0.025675	0.0366062	0.00398668	0.0493466
GC	575	361.2	25.203		Maltotriose	HMDB0001262	946462	FYGDTMLNYKFZSV-DZOUCCHMSA-N	3585		C01835	439586	1109-28-0		Organic oxygen compounds	Organooxygen compounds	Carbohydrates and carbohydrate conjugates		93.5					2.34308	0.0461535	0.723408	-2.59429	0.165593	0.0744694	0.449713	0.0398826	0.230926	0.0875794	0.0297037	0.0376126	0.0211125	0.0270741	0.807371	0.980027	0.414613	0.00837323	0.46082
GC	107	180.967	10.281		3-Methoxyphenol		359067	ASHGTJPOSUFTGB-UHFFFAOYSA-N							Benzenoids	Phenols	Methoxyphenols		73.5					1.94562	0.00162893	0.524514	-0.643139	0.640318	0.00333078	0.00520176	0.00200861	0.00378946	0.00318427	0.00384916	0.00380282	0.00335037	0.00479778	0.00632691	0.00453108	0.00422383	0.00558182	0.00574915
GC	58	130.08	8.273		L-2-aminobutanoic acid	HMDB0000452	288521	QWCKQJZIFLGMSD-VKHMYHEASA-N	35945	LMFA01100034	C02356	80283	1492-24-6		Organic acids and derivatives	Carboxylic acids and derivatives	Amino acids, peptides, and analogues		96.2					1.82541	0.0230445	0.723408	0.649806	1.56896	0.0213636	0.0136164	0.0169327	0.0245148	0.0136992	0.0228585	0.0244866	0.0256896	0.0117095	0.00997102	0.010714	0.01941	0.0208206	0.0090733
GC	443	319.1	21.546		Sedoheptulose		745778	HSNZZMHEPUFJNZ-SHUUEZRQSA-N				5459879			Unclassified	Unclassified	Unclassified		94.1					1.78588	0.00811649	0.723408	0.638904	1.55715	0.446737	0.286895	0.467561	0.264054	0.514348	0.401954	0.594761	0.437744	0.299984	0.236624	0.300234	0.325143	0.323791	0.235592
GC	392	447.2	20.322		Gluconic Acid	HMDB0000625	696756	RGHNJXZEOKUKBD-SQOUGZDYSA-N	345		C00257	10690	526-95-4		Organic oxygen compounds	Organooxygen compounds	Carbohydrates and carbohydrate conjugates		89.2					1.72876	0.00488561	0.723408	0.562275	1.4766	0.16694	0.113057	0.149287	0.142587	0.166506	0.158314	0.16865	0.216293	0.140374	0.0718583	0.102791	0.105433	0.139149	0.118737
GC	505	343.122	23.014		Estratetraenol		816847	CRMOMCHYBNOFIV-BDXSIMOUSA-N				101988			Unclassified	Unclassified	Unclassified		75					1.72179	0.0433012	0.723408	0.666267	1.58696	0.00534657	0.00336906	0.00500475	0.00444425	0.00329108	0.0091655	0.00489355	0.00528027	0.00256723	0.00350574	0.00407257	0.00299809	0.00409792	0.0029728
GC	111	341	10.494		Aminocaproic Acid	HMDB0001901	366373	SLXKOJJOQWFEFD-UHFFFAOYSA-N	3926	LMFA01100035	C02378	564	60-32-2		Lipids and lipid-like molecules	Fatty Acyls	Fatty acids and conjugates		94.8					1.71264	0.0312497	0.723408	-0.664789	0.630781	0.00130485	0.00206862	0.0012007	0.00160102	0.00123205	0.000954676	0.00128143	0.00155922	0.00229713	0.0026473	0.00302893	0.00138205	0.00178828	0.00126806
GC	405	318.1	20.612		Conduritol-Beta-Epoxide		708370	ZHMWOVGZCINIHW-SPHYCDKFSA-N				9989541			Unclassified	Unclassified	Unclassified		96.3					1.60676	0.0217647	0.723408	0.478896	1.39368	0.415886	0.298409	0.346026	0.37433	0.364237	0.575236	0.444307	0.39118	0.247314	0.296666	0.329257	0.408678	0.269786	0.238754
GC	400	353.1	20.549		Xanthine	HMDB0000292	705847	LRFVTYWOQMYALW-UHFFFAOYSA-N	82		C00385	1188	69-89-6		Organoheterocyclic compounds	Imidazopyrimidines	Purines and purine derivatives		96.3					1.44586	0.0280545	0.723408	0.442233	1.35871	1.80073	1.32533	1.80523	1.6685	2.0522	1.56692	1.75245	1.95911	1.62194	0.499582	1.46248	1.56343	1.33415	1.47041
GC	382	299.194	19.986		Cetyl Alcohol	HMDB0003424	683299	BXWNKGSJHAJOGX-UHFFFAOYSA-N	6927	LMFA05000061	C00823	2682	36653-82-4		Lipids and lipid-like molecules	Fatty Acyls	Fatty alcohols		80.9					1.40006	0.0285001	0.723408	0.415852	1.33409	0.00747068	0.00559985	0.00808199	0.00653424	0.009727	0.00574901	0.00710346	0.0076284	0.00623312	0.00500558	0.00400889	0.00740721	0.0055194	0.0054249
GC	362	362.175	19.536		Talose		665891	WQZGKKKJIJFFOK-WHZQZERISA-N				441035			Unclassified	Unclassified	Unclassified		71.9					1.19202	0.0416832	0.723408	0.32185	1.24993	0.00692802	0.00554272	0.00712053	0.0089707	0.00542414	0.00654518	0.00619642	0.00731118	0.00564539	0.00441979	0.00627769	0.00653017	0.00552698	0.00485629
GC	611	311.238	27.623		Aldosterone	HMDB0000037	1.10069e+06	PQSUYGKTWSAVDQ-ZVIOFETBSA-N	418	LMST02030026	C01780	5839	52-39-1		Lipids and lipid-like molecules	Steroids and steroid derivatives	Hydroxysteroids		71.7					1.14723	0.0490624	0.723408	0.300317	1.23142	0.018067	0.0146718	0.0169824	0.0144186	0.0193245	0.0228481	0.0194676	0.015361	0.0140303	0.0158473	0.0159838	0.0166434	0.0110212	0.0145046
LC	12.47_1046.7263n	1047.73	12.4665	pos	GM4(d18:1/20:0)					LMSP0601AA03				ZHNKBYJDADPECR-CJIBULCKSA-N	Lipids and lipid-like molecules	Sphingolipids	Acidic glycosphingolipids	*	40.6	10.7	M+H, M+Na	C55H102N2O16	3.17258	18.4962	0.0224466	0.659497	-1.06907	0.476625	3.07415e+06	6.44983e+06	5.27928e+06	2.43584e+06	4.29253e+06	1.46026e+06	2.11328e+06	2.8637e+06	8.82287e+06	1.04033e+07	3.6043e+06	6.74338e+06	4.31736e+06	4.80777e+06
LC	0.69_258.1099m/z	258.11	0.69325	pos	Glycerylphosphorylcholine	HMDB0252858						11234		SUHOQUVVVLNYQR-UHFFFAOYSA-N	Lipids and lipid-like molecules	Glycerophospholipids	Glycerophosphocholines	***	50.8	51.3	M+H	C8H20NO6P	-0.679536	17.5185	0.0302138	0.659497	-0.940189	0.521165	3.14426e+06	6.03314e+06	2.88001e+06	2.25859e+06	4.22289e+06	3.56112e+06	3.0446e+06	2.89834e+06	4.39161e+06	5.89777e+06	4.71751e+06	1.1359e+07	5.85366e+06	3.97927e+06
LC	10.98_493.3165n	494.324	10.9821	pos	(2R)-2-{[(9Z)-Hexadec-9-enoyl]oxy}-3-hydroxypropyl 2-(trimethylazaniumyl)ethyl phosphate	HMDB0245288								OEJYWQCXHNOOHC-UHFFFAOYSA-N	Lipids and lipid-like molecules	Glycerophospholipids	Glycerophosphocholines	***	63.6	90.5	M+H, M+K, M+Na	C24H48NO7P	-0.653832	13.7384	0.00195613	0.659497	-1.10072	0.466283	1.26098e+06	2.70433e+06	1.63762e+06	1.03319e+06	1.97121e+06	859307	948934	1.11564e+06	2.90679e+06	2.62651e+06	2.65862e+06	3.75347e+06	1.48783e+06	2.79278e+06
LC	12.46_568.3622m/z	568.362	12.4568	neg	LysoPC(18:0/0:0)	HMDB0010384			40292	LMGP01050026	C04230	497299	19420-57-6	IHNKQIMGVNPMTC-RUZDIDTESA-N	Lipids and lipid-like molecules	Glycerophospholipids	Glycerophosphocholines	***	73.6	99.1	M+FA-H	C26H54NO7P	0.37921	12.4443	0.0161517	0.659497	-0.516613	0.699011	3.33609e+06	4.77259e+06	4.40406e+06	3.06631e+06	4.13907e+06	2.37752e+06	2.88038e+06	3.14921e+06	5.48047e+06	6.15546e+06	3.99078e+06	5.05235e+06	3.84451e+06	4.11196e+06
LC	10.77_300.2895m/z	300.29	10.7667	pos	Sphingosine	HMDB0000252				LMSP01010001	C00319	5280335		WWUZIQQURGPMPG-KRWOKUGFSA-N	Organic nitrogen compounds	Organonitrogen compounds	Amines	***	62.2	99.2	M+H	C18H37NO2	-0.599152	7.86846	0.00726734	0.659497	-0.844022	0.557088	619692	1.11238e+06	744060	748075	680170	528715	473915	543216	1.05442e+06	1.60982e+06	867680	1.2003e+06	642041	1.3e+06
LC	0.74_115.0637n	116.071	0.73695	pos	D-Proline	HMDB0003411			58150		C00763	8988	344-25-2	ONIBWKKTOPOVIA-SCSAIBSYSA-N	Organic acids and derivatives	Carboxylic acids and derivatives	Amino acids, peptides, and analogues	***	58.4	96.1	M+H, M+Na	C5H9NO2	2.97477	5.99482	0.037186	0.659497	-0.300795	0.811805	1.89435e+06	2.33351e+06	2.20925e+06	1.76248e+06	1.91267e+06	1.98493e+06	1.83627e+06	1.66053e+06	2.12917e+06	2.20653e+06	2.09959e+06	3.03677e+06	2.58303e+06	1.94597e+06
LC	0.71_426.0875n	427.095	0.707917	pos	Cysteineglutathione disulfide	HMDB0000656			5628			53477713	13081-14-6	BNRXZEPOHPEEAS-PPSBICQBSA-N	Organic acids and derivatives	Carboxylic acids and derivatives	Amino acids, peptides, and analogues	*	56.2	93.9	M+H, M+Na	C13H22N4O8S2	-1.00742	5.60111	0.00648014	0.659497	-0.600791	0.659392	503167	763077	659334	469203	521090	471782	543939	353655	618360	797048	701691	1.05531e+06	662374	743684
LC	11.14_1087.6707m/z	1087.67	11.1395	pos	Bacterioruberin diglucoside					LMPR01080037				AAKNSFWYMCEXOJ-VNLCNEPDSA-N	Lipids and lipid-like molecules	Prenol lipids	Isoprenoids	*	50.2	60.1	M+Na	C62H96O14	1.41085	5.57913	0.0323857	0.659497	-1.13109	0.456569	314718	689311	352702	248646	430756	159766	364884	331556	1.29169e+06	587269	242168	714804	822943	476990
LC	13.32_258.1982n	259.205	13.323	pos	1,6Z,9Z,12Z,15Z-octadecapenten-3-one					LMFA12000378				IVDMCRPNDZNGKM-AFSLFLIVSA-N	Lipids and lipid-like molecules	Fatty Acyls	Oxygenated hydrocarbons	*	53.2	69.2	M+H-H2O, M+H	C18H26O	-0.742735	5.57231	0.046965	0.659497	-0.873641	0.545768	343737	629823	577325	128891	555226	133580	425920	241480	653021	975655	273326	678679	498467	699787
LC	1.06_318.1193m/z	318.119	1.06113	pos	4-Methylcatechol 1-glucuronide	HMDB0240458								PLHZIQGSGAGOQO-PXSDQIBWSA-N	Organic oxygen compounds	Organooxygen compounds	Carbohydrates and carbohydrate conjugates	*	49.8	55.2	M+NH4	C13H16O8	3.02941	5.03073	0.029637	0.659497	0.626134	1.54342	555850	360141	535561	586838	525766	679542	515360	492030	588662	203028	562570	309538	319991	177054
LC	1.06_613.1585m/z	613.159	1.06113	pos	Oxidized glutathione	HMDB0003337			322837		C00127		27025-41-8	YPZRWBKMTBYPTK-BJDJZHNGSA-N	Organic acids and derivatives	Carboxylic acids and derivatives	Amino acids, peptides, and analogues	*	57.4	99.7	M+H	C20H32N6O12S2	-1.12725	4.97944	0.0212063	0.659497	-0.840506	0.558448	248170	444392	263695	289407	153182	200851	382067	199818	212381	570882	339673	488415	415675	639326
LC	12.66_549.3791n	550.386	12.6613	pos	LysoPC(20:1(11Z)/0:0)	HMDB0010391			61701	LMGP01050131	C04230	52924051		YYSFWGQAKJTHRE-MEOKJUQFSA-N	Lipids and lipid-like molecules	Glycerophospholipids	Glycerophosphocholines	***	72.5	95.5	M+H, M+Na	C28H56NO7P	-0.696256	4.80537	0.0156856	0.659497	-1.22512	0.427763	141344	330426	246049	113322	184149	70462	108498	125584	290991	558301	190603	430602	175457	336604
LC	1.06_290.1344m/z	290.134	1.06113	pos	Ophthalmic acid	HMDB0005765			58300			7018721	495-27-2	JCMUOFQHZLPHQP-BQBZGAKWSA-N	Organic acids and derivatives	Carboxylic acids and derivatives	Amino acids, peptides, and analogues	*	55.9	83.5	M+H	C11H19N3O6	-0.832346	4.55379	0.000724711	0.659497	1.70665	3.26402	222831	68268.7	326233	284190	122880	239193	169294	195193	44254.6	77838.9	99245.4	81906.8	37293.2	69073.1
LC	12.02_597.3050m/z	597.305	12.0203	neg	PI(18:1(9Z)/0:0)	HMDB0256522								UGDOFRYHDCDVHD-UHFFFAOYSA-N	Lipids and lipid-like molecules	Glycerophospholipids	Glycerophosphoinositols	*	55.3	83.5	M-H	C27H51O12P	0.853766	4.54162	0.0186424	0.659497	-0.619541	0.650878	356486	547700	410221	305213	480399	250246	376531	316305	760438	449807	437038	655257	390922	592738
LC	0.69_169.0498n	214.048	0.688117	neg	Phosphodimethylethanolamine	HMDB0060244			63348		C13482			BLHVJAAEHMLMOI-UHFFFAOYSA-N	Organic acids and derivatives	Organic phosphoric acids and derivatives	Phosphate esters	*	39.2	3.7	M-H, M+FA-H	C4H12NO4P	-3.66922	4.5408	0.0107762	0.659497	-0.4673	0.723317	455121	629214	422062	307207	540867	509173	419201	532217	541921	711596	566115	799267	585136	571249
LC	12.02_598.3115n	581.308	12.0232	pos	LysoPI(18:1(9Z)/0:0)	HMDB0061693				LMGP06050005			1114770-15-8	UGDOFRYHDCDVHD-FRWBGTIISA-N	Lipids and lipid-like molecules	Glycerophospholipids	Glycerophosphoinositols	*	50.7	58.1	M+H-H2O, M+H	C27H51O12P	-0.513226	3.85734	0.0198149	0.659497	-0.77116	0.585946	191783	327305	263121	144183	280017	110259	193658	159460	453091	336532	214937	421778	220271	317220
LC	0.68_215.0557n	254.019	0.678717	pos	sn-glycero-3-Phosphoethanolamine	HMDB0059660			96256			5459861		JZNWSCPGTDBMEW-YFKPBYRVSA-N	Lipids and lipid-like molecules	Glycerophospholipids	Glycerophosphoethanolamines	*	54.5	77.8	M+Na, M+K	C5H14NO6P	-0.661492	3.48736	0.0260157	0.659497	-0.68263	0.623028	191348	307126	254470	115365	241824	182107	157423	196899	274426	334796	255047	488276	258870	231341
LC	11.02_521.2751n	522.282	11.0172	pos	LysoPS(18:2(9Z,12Z)/0:0)	HMDB0240604			78838	LMGP03050011		52926279	1218913-82-6	HLISFLFEEBTXRV-FRZHUQNDSA-N	Lipids and lipid-like molecules	Glycerophospholipids	Glycerophosphoserines	***	62.5	81.3	M+H, M+Na	C24H44NO9P	-0.567494	3.46723	0.036559	0.659497	-0.536952	0.689225	265228	384820	338454	271348	308093	154216	271406	247850	390716	305759	244231	524227	474924	369064
LC	12.46_1091.7264m/z	1091.73	12.4568	neg	GlcNAcbeta1-4Manbeta1-4Glcbeta-Cer(d18:1/18:0)					LMSP0508AA02				FOCMISOLVPZNSV-BHJXCRSSSA-N	Lipids and lipid-like molecules	Sphingolipids	Neutral glycosphingolipids	*	41.2	18.3	M-H	C56H104N2O18	4.83227	3.43078	0.00791188	0.659497	-0.877591	0.544276	121931	224025	188834	105692	164694	61757.6	97332.6	113277	265734	314757	176886	238189	160652	187931
LC	0.81_257.1026n	296.066	0.81005	pos	Glycerophosphocholine	HMDB0000086			370		C00670	657272	28319-77-9	SUHOQUVVVLNYQR-MRVPVSSYSA-N	Lipids and lipid-like molecules	Glycerophospholipids	Glycerophosphocholines	***	68.3	92.6	M+Na, M+K	C8H20NO6P	-0.906789	3.35784	0.04665	0.659497	-1.10917	0.463562	93417.1	201520	71419.5	54346.8	140990	98669.3	97633.9	97443.4	101688	179935	163978	416988	217411	129122
LC	0.72_426.0224m/z	426.022	0.717983	neg	ADP	HMDB0001341			6175		C00008	6022	58-64-0	XTWYTFMLZFPYCI-KQYNXXCUSA-N	Nucleosides, nucleotides, and analogues	Purine nucleotides	Purine ribonucleotides	*	55	82.6	M-H	C10H15N5O10P2	0.672812	3.23252	0.0147528	0.659497	0.335053	1.26142	475752	377155	447601	415174	442891	596174	481925	470748	339808	471325	398481	358327	327835	367151
LC	11.58_524.2979m/z	524.298	11.5812	pos	PG(18:3(6Z,9Z,12Z)/0:0)				80008	LMGP04050020		52927443		CHLDMFKKCLAWKZ-CZWGOAJPSA-N	Lipids and lipid-like molecules	Glycerophospholipids	Glycerophosphoglycerols	**	53.1	0.999	M+NH4	C24H43O9P	-0.695587	3.19224	0.0361433	0.659497	-0.501437	0.706403	228183	323022	270983	230703	245579	185018	200593	236223	343031	401889	149943	390492	317926	334848
LC	0.69_292.0722m/z	292.072	0.688117	neg	N'-[(4-Oxo-4H-chromen-3-yl)methylene]nicotinohydrazide	HMDB0258486						2726045		DAVIKTBRCQWOGT-UHFFFAOYSA-N	Organoheterocyclic compounds	Benzopyrans	1-benzopyrans	*	37.3	0	M-H	C16H11N3O3	-1.86559	2.77869	0.00939799	0.659497	-0.697042	0.616836	108271	175527	72919.7	66517.9	140009	127636	114807	127739	159390	169774	151759	250542	188143	133554
LC	11.14_1111.6702m/z	1111.67	11.1395	pos	alpha-D-galactosyl undecaprenyl diphosphate				53857	LMPR03030010	C04507	5280693		WADQQVAMGZIDFQ-NOHJVBJWSA-N	Lipids and lipid-like molecules	Prenol lipids	Polyprenols	*	37.3	0	M+Na	C61H102O12P2	-3.41085	2.77101	0.0177602	0.659497	-1.39809	0.379432	49556	130606	47586	33728.2	57238.4	28908	58731.8	71143.4	248026	133298	36282.7	125558	133122	107347
LC	11.42_590.3467m/z	590.347	11.4199	neg	LysoPC(20:3(8Z,11Z,14Z)/0:0)	HMDB0010394			61704	LMGP01050133		52924055	1006703-11-2	BBNHCUBQEQJHIG-FZZJNMCHSA-N	Lipids and lipid-like molecules	Glycerophospholipids	Glycerophosphocholines	***	74.9	83.7	M+FA-H	C28H52NO7P	0.742034	2.70049	0.0138483	0.659497	-0.909604	0.532331	77070.2	144779	104880	68517.4	95843	55400.1	67369.8	70411.1	164303	238661	85761.5	130363	127368	122215
LC	0.67_154.0611m/z	154.061	0.673233	neg	L-Histidine	HMDB0000177			21		C00135	6274	71-00-1	HNDVDQJCIGZPNO-YFKPBYRVSA-N	Organic acids and derivatives	Carboxylic acids and derivatives	Amino acids, peptides, and analogues	***	57.6	92.4	M-H	C6H9N3O2	-7.00453	2.6383	0.0296044	0.659497	0.360293	1.28369	248333	193453	220373	232884	227388	291734	248731	268885	238220	137703	216558	177714	242123	148399
LC	13.27_328.2399n	329.247	13.2696	pos	Docosahexaenoic acid	HMDB0002183			3457	LMFA01030185	C06429	445580	6217-54-5	MBMBGCFOFBJSGT-KUBAVDMBSA-N	Lipids and lipid-like molecules	Fatty Acyls	Fatty acids and conjugates	***	74.5	97.5	M+H-H2O, M+H	C22H32O2	-1.1557	2.55324	0.027519	0.659497	-0.71804	0.607923	105364	173318	111829	84015.4	134110	72381.1	100324	129524	261070	158294	76305	190973	185434	167831
LC	11.36_502.2942m/z	502.294	11.3643	neg	LysoPE(20:3(5Z,8Z,11Z)/0:0)	HMDB0011515			62300	LMGP02050066		53480951		YBDFPZJQBYCWBA-WMTBOZPISA-N	Lipids and lipid-like molecules	Glycerophospholipids	Glycerophosphoethanolamines	***	66.3	46.5	M-H	C25H46NO7P	0.615499	2.46435	0.0173448	0.659497	-0.757226	0.591633	76045.3	128535	94905.1	96244.9	92090.6	55647.4	47495.2	69888.8	137678	180050	73906	139950	88954.8	150670
LC	9.52_274.2739m/z	274.274	9.52207	pos	2-hydroxyhexadecanal				75391	LMFA06000252		18987871		BKBDVQVDRVGXKT-UHFFFAOYSA-N	Lipids and lipid-like molecules	Fatty Acyls	Fatty aldehydes	*	47	37.7	M+NH4	C16H32O2	-0.534361	2.45373	0.0402505	0.659497	-0.599545	0.659962	164054	248581	244876	151132	190404	142956	138663	116294	308388	358886	221980	205247	246007	150978
LC	1.07_288.1200m/z	288.12	1.06685	neg	Prolyl-Glutamine	HMDB0029015						23170895		SHAQGFGGJSLLHE-UHFFFAOYSA-N	Organic acids and derivatives	Carboxylic acids and derivatives	Amino acids, peptides, and analogues	***	72.5	72.4	M+FA-H	C10H17N3O4	-0.374215	2.35438	0.00178451	0.659497	2.00429	4.01192	58658.8	14621.1	55730.8	95537.8	26106.3	73038.7	39155.8	62383.7	8349.9	12432.8	26000.3	15914.5	7010.52	18018.8
LC	11.58_522.2838m/z	522.284	11.581	neg	LysoPS(18:1(9Z)/0:0)	HMDB0240603			40829	LMGP03050001		9547099	89319-60-8	JZWNYZVVZXZRRH-YFKVPUFHSA-N	Lipids and lipid-like molecules	Glycerophospholipids	Glycerophosphoserines	*	58.4	96.5	M-H	C24H46NO9P	0.0563787	2.28452	0.0393415	0.659497	-0.406022	0.754702	154706	204989	153026	175898	163567	132094	150111	153538	228365	201686	107138	226828	221185	244735
LC	0.75_276.0956n	277.103	0.751433	pos	gamma-Glutamylglutamic acid	HMDB0011737			62460		C05282	92865	1116-22-9	OWQDWQKWSLFFFR-WDSKDSINSA-N	Organic acids and derivatives	Carboxylic acids and derivatives	Amino acids, peptides, and analogues	***	55.6	79.4	M+H-H2O, M+H	C10H16N2O7	-0.596539	2.2363	0.0126957	0.659497	-0.72031	0.606967	92025.9	151616	103280	49590.7	120279	97818.1	106002	75186.1	201216	175263	136742	140052	172382	84041.6
LC	12.54_508.3400m/z	508.34	12.5369	pos	LysoPE(20:1(11Z)/0:0)	HMDB0011512			62297	LMGP02050020		52925139		JEAGLCKGAKACCE-OPSAWKISSA-N	Lipids and lipid-like molecules	Glycerophospholipids	Glycerophosphoethanolamines	***	70.2	83.1	M+H	C25H50NO7P	0.5058	2.21369	0.0172931	0.659497	-1.1056	0.46471	35128.7	75592.8	57757.1	33150.7	44993.5	19065.5	22045	33760.4	73664.2	117703	47722.8	97108.4	32029.2	85328.9
LC	0.69_242.0794m/z	242.079	0.688117	neg	N-Acetylhistidine	HMDB0032055					C02997	75619		KBOJOGQFRVVWBH-ZETCQYMHSA-N	Organic acids and derivatives	Carboxylic acids and derivatives	Amino acids, peptides, and analogues	**	38.6	0	M+FA-H	C8H11N3O3	6.08879	2.14287	0.00684148	0.659497	-0.71217	0.610401	60189.3	98606.2	42945.2	36490.9	78704.7	69770.2	58904	74321	90223.1	96118.3	79258.5	139097	103617	83322.8
LC	12.13_623.3203m/z	623.32	12.1306	neg	PI(20:2(11Z,14Z)/0:0)					LMGP06050020				YXHJYKSYLCWEIZ-UCMCFWIYSA-N	Lipids and lipid-like molecules	Glycerophospholipids	Glycerophosphoinositols	*	44.4	29.5	M-H	C29H53O12P	0.109324	1.93728	0.00437002	0.659497	-1.51574	0.349717	15900.7	45467.2	14342.5	14383.1	12136.9	12152.7	21704	20684.9	67253.3	48116.3	24766.5	61978.3	19889.4	50799.6
LC	4.94_233.1268n	234.134	4.93863	pos	4-[(2,4-Dihydroxy-3,3-dimethylbutanoyl)amino]butanoic acid	HMDB0246316						2527		SBBDHANTMHIRGW-UHFFFAOYSA-N	Organic acids and derivatives	Carboxylic acids and derivatives	Amino acids, peptides, and analogues	*	48.7	47.9	M+H, M+Na	C10H19NO5	2.09079	1.92745	0.0264744	0.659497	-0.778306	0.583051	51043.2	87544.9	79492.4	53902.9	55862.6	30734.8	43652.2	42614.1	89275.6	74239.2	36438.9	125212	102152	97952.1
LC	0.72_413.1106m/z	413.111	0.717983	neg	5-(3'-Hydroxyphenyl)-γ-valerolactone 3'-glucuronide	HMDB0240471						132472300		DPSUQBKEHXAIDY-YHNANPAJSA-N	Organic oxygen compounds	Organooxygen compounds	Carbohydrates and carbohydrate conjugates	*	36.3	0	M+FA-H	C17H20O9	4.42589	1.89671	0.00608576	0.659497	1.14308	2.20853	55768.9	25251.6	58711.8	51188	76276.2	65917.6	64633.8	17886.1	21824.4	22362.5	21001.2	27544.9	38990.1	19786.8
LC	0.71_214.0511m/z	214.051	0.707917	pos	N-Isobutyryl-L-cysteine	HMDB0255162						3414365		BWBQXMAXLAHHTK-UHFFFAOYSA-N	Organic acids and derivatives	Carboxylic acids and derivatives	Amino acids, peptides, and analogues	*	37.1	0	M+Na	C7H13NO3S	1.64411	1.82246	0.0146008	0.659497	-0.632006	0.645279	48620.8	75348.6	57078	42637.1	52581.1	48276.6	57145.7	34006.3	56597.8	99449.8	71728.2	96034.2	49426.7	78854.7
LC	0.84_342.1157n	381.079	0.839933	pos	Melibiose	HMDB0000048						6602503	13299-20-2	DLRVVLDZNNYCBX-CQHUIXDMSA-N	Organic oxygen compounds	Organooxygen compounds	Carbohydrates and carbohydrate conjugates	**	50.5	0	M+Na, M+K	C12H22O11	-1.38971	1.78957	0.0405948	0.659497	-1.416	0.37475	17105.2	45644.2	16352.1	18086.4	36062.9	9123.6	14113.1	8892.92	18097.1	86336.2	59977	61321.1	16195.2	31938.2
LC	1.32_314.0907m/z	314.091	1.32097	pos	(S)-5'-Deoxy-5'-(methylsulfinyl)adenosine	HMDB0033662			89459			13342874	897-42-7	WXOJULRVRHWMGT-UHFFFAOYSA-N	Nucleosides, nucleotides, and analogues	5'-deoxyribonucleosides	Unclassified	**	56.1	9.86	M+H	C11H15N5O4S	-3.43042	1.77452	0.0287261	0.659497	-1.59924	0.33005	12776.1	38709.8	22108.3	18570.9	8795.23	5410.63	15147	6624.83	9827.48	48248.7	17144.6	52969.6	30665.5	73402.7
LC	9.85_390.2769n	373.274	9.85052	pos	3alpha-Hydroxy-7-oxo-5beta-cholanic acid	HMDB0246682						313030		DXOCDBGWDZAYRQ-UHFFFAOYSA-N	Lipids and lipid-like molecules	Steroids and steroid derivatives	Bile acids, alcohols and derivatives	***	58.9	74.5	M+H-H2O, M+H	C24H38O4	-0.231968	1.71748	0.0464939	0.659497	-1.03383	0.48841	30926.1	63319.9	50833.8	20649.6	20722.2	12824.4	36226	44300.6	88698.4	103240	75224.5	54057.5	19595.8	39103.3
LC	13.05_538.3864m/z	538.386	13.0542	pos	2-Hydroxydocosanoylcarnitine	HMDB0241600								QVDHNULOBQKSAU-UHFFFAOYSA-N	Lipids and lipid-like molecules	Fatty Acyls	Fatty acid esters	***	61.8	34.8	M+K	C29H57NO5	-0.794359	1.63365	0.0138552	0.659497	-0.605058	0.657445	47856.1	72791	66940.7	42169.9	61445.6	31295.1	42030.9	43254.1	73520.8	93167.1	51716.1	81371.7	79022.3	57947.9
LC	0.69_294.0692m/z	294.069	0.688117	neg	Flubendazole	HMDB0252324						35802		CPEUVMUXAHMANV-UHFFFAOYSA-N	Benzenoids	Benzene and substituted derivatives	Benzophenones	*	36.5	0	M-H2O-H	C16H12FN3O3	2.61576	1.61555	0.00549867	0.659497	-0.744522	0.596866	31906	53455.9	21073.2	20246.7	41442.5	36264.9	32111.6	40296.9	44650.8	54404.6	45762.2	73128.7	60193.3	42595.7
LC	11.51_303.2315m/z	303.231	11.5121	pos	Isopimaric acid	HMDB0036811			24100	LMPR0104080010	C09118	442048	5835-26-7	MXYATHGRPJZBNA-KRFUXDQASA-N	Lipids and lipid-like molecules	Prenol lipids	Diterpenoids	***	66.6	50.3	M+H	C20H30O2	-1.24803	1.61271	0.0274654	0.659497	-0.672722	0.627322	46752.2	74526.6	78685.8	40128.3	51235.8	36145.9	44104.4	30212.7	57330	89115.5	43589.9	83344.2	95655.4	78124.6
LC	6.07_809.3975m/z	809.397	6.07005	pos	PGP(18:1(9Z)-O(12,13)/i-12:0)	HMDB0274844								ANXMRFMJQIHGBK-OPPXGVEVSA-N	Unclassified	Unclassified	Unclassified	*	39	8.02	M+Na	C36H68O14P2	-0.20289	1.60571	0.0462102	0.659497	0.744014	1.67483	74211.4	44309.8	33881.6	82367.9	49900.3	110872	68802.7	99443.7	35755.4	54698.5	47235.3	26282.1	38946.5	62941.1
LC	0.75_203.1391m/z	203.139	0.751433	pos	3h-Adrenaline	HMDB0246263						129636259		RKMGZICTHQMBTN-UHFFFAOYSA-N	Organic oxygen compounds	Organooxygen compounds	Alcohols and polyols	*	44	30.7	M+NH4	C9H15NO3	0.479037	1.59072	0.0496808	0.659497	-0.860463	0.550776	32606.2	59200.5	34536.8	24038.6	36886.1	26696.2	45602.5	27876.9	29859.6	95708.8	45358.5	67677.3	85491.8	31106.8
LC	1.20_151.0615m/z	151.061	1.20345	pos	2-Deoxyribonic acid	HMDB0000366			5355	LMFA01050477		11528367	29625-75-0	VBUWJOHKCBQXNU-IUYQGCFVSA-N	Organic acids and derivatives	Hydroxy acids and derivatives	Beta hydroxy acids and derivatives	**	44.1	0	M+H	C5H10O5	9.19991	1.587	0.048897	0.659497	-1.13066	0.456707	20719.8	45367.9	21090.8	15363.7	20881.4	17156.4	23262.7	26563.9	39316.2	21678.1	36484	98004.1	37845.6	38879
LC	10.53_302.3052m/z	302.305	10.5295	pos	(2R,3R)-2-Aminooctadecane-1,3-diol	HMDB0242634								OTKJDMGTUTTYMP-UHFFFAOYSA-N	Organic nitrogen compounds	Organonitrogen compounds	Amines	***	57.3	45.3	M+H	C18H39NO2	-0.669606	1.57927	0.0314538	0.659497	-0.642725	0.640502	60003.2	93681.5	85928.9	64899.4	64677.4	53874.5	47571.2	43067.7	121622	134332	76325.8	78648	93362.1	57799.3
LC	0.70_259.0454n	258.038	0.703217	neg	Aminofructose 6-phosphate	HMDB0060436			63735		C12214	443711		KYORZMSTOXVELJ-VRPWFDPXSA-N	Organic oxygen compounds	Organooxygen compounds	Carbohydrates and carbohydrate conjugates	**	42	0	M-H, M+FA-H	C6H14NO8P	-1.03074	1.52654	0.00496378	0.659497	-0.568042	0.674532	42083.2	62388.8	46507.1	31777.8	50005.5	46695.5	36105.6	41408	50843.1	64119.6	71733.8	80316.7	50610.2	56709.6
LC	11.90_506.3240m/z	506.324	11.8983	pos	LysoPE(20:2(11Z,14Z)/0:0)	HMDB0011513			62298	LMGP02050021		52925140		QJHRNPQXCMXOOH-XBJNFHHOSA-N	Lipids and lipid-like molecules	Glycerophospholipids	Glycerophosphoethanolamines	***	68.4	67.8	M+H	C25H48NO7P	-0.198298	1.52577	0.00664642	0.659497	-0.806334	0.571833	28687.4	50167.5	50408.9	32155	31609.9	15218.3	15935.7	26796.7	56169.4	52038.6	41211.3	62528.1	41927.7	47129.6
LC	10.80_452.2768m/z	452.277	10.8028	pos	LysoPE(16:1(9Z)/0:0)	HMDB0011504			62290	LMGP02050010		52925129		DSOWUEHXZJUNID-WHXUGTBJSA-N	Lipids and lipid-like molecules	Glycerophospholipids	Glycerophosphoethanolamines	***	70.7	87.7	M+H	C21H42NO7P	-0.824261	1.35878	0.0397917	0.659497	-0.748462	0.595238	25957	43607.8	30621.9	20201.9	37006.5	17944.5	28833.8	21133.3	64465	51909	22936	54450.7	24821.7	43064.2
LC	10.55_318.3000m/z	318.3	10.5475	pos	4-hydroxysphinganine	HMDB0304183						248575		AERBNCYCJBRYDG-UHFFFAOYSA-N	Organic nitrogen compounds	Organonitrogen compounds	Amines	***	74.4	76.7	M+H	C18H39NO3	-0.809137	1.33332	0.0114939	0.659497	-0.798546	0.574928	20402.3	35486.6	28896.2	24881.3	22775.3	15598	14302.3	15960.4	28401.9	53064.4	31251.7	41186	24161.8	34854
LC	1.07_456.1487m/z	456.149	1.06685	neg	N6-Carbamoyl-L-threonyladenosine	HMDB0041623						92021849	89019-62-5	GYCVHQYQICRFAX-CKTDUXNWSA-N	Nucleosides, nucleotides, and analogues	Purine nucleosides	Unclassified	*	36.1	0	M+FA-H	C15H21N7O7	0.595225	1.28631	0.000120028	0.644573	2.70424	6.51717	14611.9	2242.06	14982.7	20326.8	8593.49	16528.6	11065.4	16174.1	7.25581e-06	7.25581e-06	6404	2783.88	7.25581e-06	4264.46
LC	3.47_248.0951m/z	248.095	3.4722	pos	Thymol Sulfate	HMDB0062720						12456386		NODSEPOUFZPJEQ-UHFFFAOYSA-N	Organic acids and derivatives	Organic sulfuric acids and derivatives	Arylsulfates	*	38.3	0	M+NH4	C10H14O4S	-0.0169354	1.27917	0.000971143	0.659497	1.7926	3.46438	19027.4	5492.28	15171.3	14597.3	31257.4	19293.8	17221.4	16623	7610.95	251.359	3183.93	5244.43	10822	5841.01
LC	12.31_399.3255m/z	399.326	12.3079	pos	24, 25-Dihydroxy VD3	HMDB0245662						1590		FCKJYANJHNLEEP-UHFFFAOYSA-N	Lipids and lipid-like molecules	Steroids and steroid derivatives	Vitamin D and derivatives	**	55.4	15.3	M+H-H2O	C27H44O3	-0.560787	1.26036	0.0178613	0.659497	-1.29895	0.406421	10776.9	26516.6	17864.7	9020.22	5794.84	4007.66	8692.1	19282.1	25018.1	45821.5	27324.5	8763.99	21817.7	30354
LC	0.75_191.0484m/z	191.048	0.751433	pos	Sulfanilic acid	HMDB0258581					C06335			HVBSAKJJOYLTQU-UHFFFAOYSA-N	Benzenoids	Benzene and substituted derivatives	Benzenesulfonic acids and derivatives	*	37.5	0	M+NH4	C6H7NO3S	-0.437351	1.25175	0.0362483	0.659497	-1.0993	0.466743	14831.5	31776.6	19589.5	8601.75	19756	17368.5	12370.1	11303	24029.5	63863.1	33065.2	28627.4	22788.6	18285.9
LC	12.17_536.3708m/z	536.371	12.1658	pos	PC(O-16:0/3:1(2E))				40097	LMGP01020070		195806		FZTHXYOLVRRAMJ-AREMUKBSSA-N	Lipids and lipid-like molecules	Glycerophospholipids	Glycerophosphocholines	*	38.7	0	M+H	C27H54NO7P	-0.442742	1.2444	0.007654	0.659497	-1.05179	0.482371	10561.9	21895.7	14451.2	6398.27	16167.8	5294.72	11470.3	9588.86	17913.6	30273.6	15305	30480.1	14756.3	22645.8
LC	10.98_606.3030m/z	606.303	10.9846	neg	OOB-PS					LMGP20040019		134812400		ANNYJABKBDHEJJ-MVKCUJKCSA-N	Lipids and lipid-like molecules	Glycerophospholipids	Oxidized glycerophospholipids	*	37	0	M-H	C28H50NO11P	-3.05771	1.19922	0.00306381	0.659497	-1.10883	0.46367	9756.27	21041.4	10736.6	7239.19	15601.1	7753.19	6869.6	10337.9	23398.8	17843.8	21479.2	25691.8	10166.6	27668.2
LC	0.81_346.1269m/z	346.127	0.80845	neg	Glycyl-prolyl-glutamic acid	HMDB0252832						15949634		JJGBXTYGTKWGAT-UHFFFAOYSA-N	Organic acids and derivatives	Carboxylic acids and derivatives	Amino acids, peptides, and analogues	*	39	8.86	M+FA-H	C12H19N3O6	4.45043	1.19217	0.0140571	0.659497	-0.84562	0.556472	15753.3	28309.3	12193.2	18322.7	17694.6	12082.2	13303.8	20923.4	23665.6	17038.9	20068	41594.5	36484	31004.7
LC	9.85_355.2631m/z	355.263	9.85052	pos	3alpha-Hydroxy-5beta-chola-7,9(11)-dien-24-oic Acid				84639	LMST04010330		5284077		BCMBRGZVZCQHFO-GCIZHPIPSA-N	Lipids and lipid-like molecules	Steroids and steroid derivatives	Bile acids and derivatives	*	54.9	78.8	M+H-H2O	C24H36O3	-0.190594	1.17413	0.0343565	0.659497	-1.45832	0.363916	7761.48	21327.7	11683.6	3922	1519.28	248.023	12993.4	16202.6	29533.6	34760.3	28451.4	18378.2	3103.96	13738.5
LC	12.55_506.3251m/z	506.325	12.5474	neg	LysoPE(0:0/20:1(11Z))	HMDB0011482			62270	LMGP02050046		53480931		DGAUETYRWFLGRT-OPSAWKISSA-N	Lipids and lipid-like molecules	Glycerophospholipids	Glycerophosphoethanolamines	***	67.7	60.3	M-H	C25H50NO7P	-0.230736	1.16298	0.0185715	0.659497	-0.91199	0.531452	13662.1	25707.1	21721.8	14298.2	16685.1	8172.73	7208.3	13886.2	31399.6	30263.7	18088.9	31512.9	10868.5	32108.7
LC	5.39_131.0701m/z	131.07	5.39433	neg	2-Hydroxycaproic acid	HMDB0001624			6332	LMFA01050011		99824	6064-63-7	NYHNVHGFPZAZGA-UHFFFAOYSA-N	Lipids and lipid-like molecules	Fatty Acyls	Fatty acids and conjugates	**	37.4	0	M-H	C6H12O3	-9.52322	1.15025	0.0334583	0.659497	-0.615058	0.652904	21700.3	33236.7	26639.7	22792.3	24013.5	19013.6	16845.7	20897.3	26038.3	33470.9	22237.1	41118.9	25836.6	50718.2
LC	11.92_290.1880n	291.195	11.9168	pos	8-hydroxy-17-octadecene-10,12-diynoic acid				74653	LMFA02000201		5312841		MKFHJJAOYAVQNC-UHFFFAOYSA-N	Lipids and lipid-like molecules	Fatty Acyls	Octadecanoids	*	50.4	57.9	M+H-H2O, M+H	C18H26O3	-0.773162	1.13913	0.045251	0.659497	-1.07136	0.475871	10562	22195	16429.4	6385.66	17376.8	5617.06	9120.57	8442.24	15353.8	41089.3	8666.26	22540	17312.9	28207.8
LC	4.79_295.1295m/z	295.129	4.79318	pos	Tyrosylhydroxyproline	HMDB0029106							936346-34-8	FTWOPDCJCRFTHX-WOPDTQHZSA-N	Organic acids and derivatives	Carboxylic acids and derivatives	Amino acids, peptides, and analogues	*	51	61.3	M+H	C14H18N2O5	2.18841	1.11476	0.0139053	0.659497	-0.652018	0.63639	28736.6	45155.6	42832.5	22370.6	33059.9	28228.5	24467.9	21459.9	50681.2	43997.2	63767.7	40491.6	38839.1	33156.9
LC	11.98_592.3621m/z	592.362	11.9838	neg	LysoPC(20:2(11Z,14Z)/0:0)	HMDB0010392			61702	LMGP01050132	C04230	52924053		YYQVCMMXPIJVHY-ZOIJLGJPSA-N	Lipids and lipid-like molecules	Glycerophospholipids	Glycerophosphocholines	***	72.8	98.8	M+FA-H	C28H54NO7P	0.118867	1.0887	0.00248982	0.659497	-0.912901	0.531116	13123	24708.4	20438.9	13979.8	15958.8	7131.42	9286.55	11942.7	33018.5	19158.4	21861.4	27381.9	26416.1	20414.1
LC	0.70_394.1119m/z	394.112	0.703217	neg	BEFLOXATONE	HMDB0248929						5259655		IALVDLPLCLFBCF-UHFFFAOYSA-N	Benzenoids	Phenol ethers	Unclassified	*	36.7	0	M+FA-H	C15H18F3NO5	0.111609	1.08184	0.0388665	0.659497	-1.06712	0.477272	9771.3	20473.2	7498.29	6769.64	14744.5	12006.1	5676.86	11932.4	9176.17	27268.9	27046.7	33697.5	8682.35	16967.8
LC	12.47_552.3306m/z	552.331	12.4665	pos	Vitixanthin					LMPR01070603				PXIAYYSYXOBGLA-IYHIIZRQSA-N	Lipids and lipid-like molecules	Prenol lipids	Isoprenoids	*	36.6	0	M+NH4	C33H42O6	-2.53715	1.0699	0.0429372	0.659497	-0.796023	0.575935	15120.4	26253.6	24765.5	10012.8	19832.6	5792.53	12631.8	17687	31959.4	40640.6	13634.6	28135.6	19993.7	23158
LC	0.66_194.0328m/z	194.033	0.66355	pos	L-2-Amino-3-(1-pyrazolyl)propanoic acid	HMDB0034267			89814			119630	2734-48-7	PIGOPELHGLPKLL-UHFFFAOYSA-N	Organic acids and derivatives	Carboxylic acids and derivatives	Amino acids, peptides, and analogues	**	40.9	2.91	M+K	C6H9N3O2	0.83928	1.06536	0.035498	0.659497	0.235936	1.17767	67131.8	57003.9	68492.8	55821.9	72966.7	74932.9	64603.5	65972.8	62885.6	53161.9	60204.4	64048.4	58086	43637.1
LC	10.64_569.2737m/z	569.274	10.6364	neg	PG-PA					LMGP20070016		134812504		VTNGUBNJWZUCLT-OAQYLSRUSA-N	Lipids and lipid-like molecules	Glycerophospholipids	Oxidized glycerophospholipids	*	38.3	0	M+FA-H	C24H45O10P	0.898332	1.06427	0.031023	0.659497	-1.13472	0.455422	7714.03	16938.2	4444.55	3106.65	6711.99	7692.89	16743.2	7584.88	20339.5	24399.7	9772.81	19542.5	5239.12	22335.6
LC	11.36_565.3019n	546.284	11.3643	neg	Phe-Phe-Pro-Arg	HMDB0304807			137334			20006954		ANAFHSULEWIOPZ-UHFFFAOYSA-N	Organic acids and derivatives	Carboxylic acids and derivatives	Amino acids, peptides, and analogues	*	38.8	5.32	M-H2O-H, M+FA-H	C29H39N7O5	1.14868	1.063	0.0245086	0.659497	-0.542854	0.686412	21403.5	31181.8	22274.9	26643.2	21595.2	16292.5	15612.6	26002.8	30725.2	37543.5	16460.2	34469.7	31001.1	36890.9
LC	0.75_377.0893n	422.088	0.747183	neg	S-Pyruvylglutathione	HMDB0257426								PPLZFKVEEDKGDM-UHFFFAOYSA-N	Organic acids and derivatives	Carboxylic acids and derivatives	Amino acids, peptides, and analogues	*	36.8	0	M-H, M+FA-H	C13H19N3O8S	0.158845	1.05602	0.00361052	0.659497	-0.836492	0.560004	11675.9	20849.7	8653	4287.25	15420.9	12966.9	15056.4	13671	22727.8	26139.4	23144.1	18240.8	14689.7	20156.5
LC	0.70_428.1087m/z	428.109	0.703217	neg	N6-Succinyl Adenosine	HMDB0255303						14803430		VKGZCEJTCKHMRL-UHFFFAOYSA-N	Organic acids and derivatives	Carboxylic acids and derivatives	Dicarboxylic acids and derivatives	*	37.4	0	M+FA-H	C14H17N5O8	7.34508	1.02423	0.0225484	0.659497	-0.85723	0.552011	12790.8	23171.3	3332.56	1343.47	18839.3	17685.3	15801.4	19742.7	23938.8	26865.7	24437.4	26798.3	22632.3	14355.2
LC	12.59_600.4021m/z	600.402	12.5901	pos	PC(22:1(11Z)/0:0)				76576	LMGP01050134		52924057		DNYZTHZOYQPAPM-BMAUTABQSA-N	Lipids and lipid-like molecules	Glycerophospholipids	Glycerophosphocholines	*	38	0	M+Na	C30H60NO7P	3.70983	1.01442	0.0213403	0.659497	-0.903103	0.534735	10016.1	18730.9	17592.5	8676.3	10444.1	4416.27	6360.2	12607.2	15537.1	27081.2	13351.2	25773.8	12668.3	17974.1
LC	11.36_552.3311m/z	552.331	11.3643	neg	PC(17:1(9Z)/0:0)				76568	LMGP01050126		24779451		LPMGFNAQZPADDZ-FJIRUFBNSA-N	Lipids and lipid-like molecules	Glycerophospholipids	Glycerophosphocholines	***	73.3	82.4	M+FA-H	C25H50NO7P	0.754719	1.00566	0.0131281	0.659497	-0.861229	0.550483	10623.5	19298.5	13118	10148.7	14984.4	7721.08	7898.41	9870.44	20798.3	14800.6	20040.4	28288.2	9573.01	22290.4
LC	0.75_306.1295m/z	306.13	0.751433	pos	VU 0357121				433737			2296132		AHCYOTLTLQTPSU-UHFFFAOYSA-N	Unclassified	Unclassified	Unclassified	*	36.1	0	M+H	C17H17F2NO2	-1.6418	1.00361	0.00407823	0.659497	1.25388	2.38481	13220.3	5543.52	17940.9	16072.3	10038.3	15946.8	6907.1	12416.1	1968.5	8425.01	6499.65	1992.98	6774.77	7600.23
