# Supplementary material for: Lactiplantibacillus plantarum FRT4 attenuates high-energy low-protein diet-induced fatty liver hemorrhage syndrome in laying hens through regulating gut-liver axis
Source: J Anim Sci Biotechnol. 2024 Feb 21;15:31. doi: 10.1186/s40104-023-00982-6 (PMC10880217; doi:10.1186/s40104-023-00982-6)
Supplement: Supplementary file 4 — Additional file 4. Deposited data. [file 40104_2023_982_MOESM4_ESM.xlsx]

## Sheet: HELP_CT
ID Annotation	Annotation	in set	set	in background	background	RichFactor	p-value	-lg(p-value)	FDR correction	Matching IDs	URL
gga00600	Sphingolipid metabolism	4	43	25	3077	0.16	0.000338123	3.47093	0.0139658	C00065 C00319 C00346 C00836	https://www.genome.jp/kegg-bin/show_pathway?gga00600/gga:C00065%09red/gga:C00319%09red/gga:C00346%09red/gga:C00836%09red
gga00260	Glycine, serine and threonine metabolism	5	43	50	3077	0.1	0.000558634	3.25287	0.0139658	C00037 C00049 C00065 C00213 C00300	https://www.genome.jp/kegg-bin/show_pathway?gga00260/gga:C00037%09blue/gga:C00049%09red/gga:C00065%09red/gga:C00213%09blue/gga:C00300%09blue
gga00410	beta-Alanine metabolism	4	43	32	3077	0.125	0.000895179	3.04809	0.0149196	C00049 C00099 C00383 C00864	https://www.genome.jp/kegg-bin/show_pathway?gga00410/gga:C00049%09red/gga:C00099%09blue/gga:C00383%09blue/gga:C00864%09blue
gga00330	Arginine and proline metabolism	5	43	78	3077	0.0641026	0.00416779	2.38009	0.0477688	C00086 C00134 C00213 C00300 C00431	https://www.genome.jp/kegg-bin/show_pathway?gga00330/gga:C00086%09blue/gga:C00134%09blue/gga:C00213%09blue/gga:C00300%09blue/gga:C00431%09blue
gga00310	Lysine degradation	4	43	50	3077	0.08	0.00477688	2.32086	0.0477688	C00037 C00431 C00956 C02727	https://www.genome.jp/kegg-bin/show_pathway?gga00310/gga:C00037%09blue/gga:C00431%09blue/gga:C00956%09blue/gga:C02727%09blue
gga00061	Fatty acid biosynthesis	4	43	56	3077	0.0714286	0.00716995	2.14448	0.0543961	C00383 C00712 C02679 C08362	https://www.genome.jp/kegg-bin/show_pathway?gga00061/gga:C00383%09blue/gga:C00712%09red/gga:C02679%09blue/gga:C08362%09red
gga00770	Pantothenate and CoA biosynthesis	3	43	30	3077	0.1	0.00793769	2.10031	0.0543961	C00049 C00099 C00864	https://www.genome.jp/kegg-bin/show_pathway?gga00770/gga:C00049%09red/gga:C00099%09blue/gga:C00864%09blue
gga00010	Glycolysis / Gluconeogenesis	3	43	31	3077	0.0967742	0.00870338	2.06031	0.0543961	C00103 C00221 C01172	https://www.genome.jp/kegg-bin/show_pathway?gga00010/gga:C00103%09red/gga:C00221%09red/gga:C01172%09red
gga00030	Pentose phosphate pathway	3	43	35	3077	0.0857143	0.0121912	1.91395	0.0677291	C00221 C00257 C01172	https://www.genome.jp/kegg-bin/show_pathway?gga00030/gga:C00221%09red/gga:C00257%09blue/gga:C01172%09red
gga04080	Neuroactive ligand-receptor interaction	3	43	40	3077	0.075	0.0175354	1.75609	0.0876768	C00037 C00049 C00099	https://www.genome.jp/kegg-bin/show_pathway?gga04080/gga:C00037%09blue/gga:C00049%09red/gga:C00099%09blue
gga00564	Glycerophospholipid metabolism	3	43	52	3077	0.0576923	0.0349468	1.45659	0.140618	C00346 C00570 C04230	https://www.genome.jp/kegg-bin/show_pathway?gga00564/gga:C00346%09red/gga:C00570%09blue/gga:C04230%09red
gga00970	Aminoacyl-tRNA biosynthesis	3	43	52	3077	0.0576923	0.0349468	1.45659	0.140618	C00037 C00049 C00065	https://www.genome.jp/kegg-bin/show_pathway?gga00970/gga:C00037%09blue/gga:C00049%09red/gga:C00065%09red
gga02010	ABC transporters	4	43	93	3077	0.0430108	0.0392901	1.40572	0.140618	C00049 C00086 C00134 C00379	https://www.genome.jp/kegg-bin/show_pathway?gga02010/gga:C00049%09red/gga:C00086%09blue/gga:C00134%09blue/gga:C00379%09red
gga00220	Arginine biosynthesis	2	43	23	3077	0.0869565	0.0400893	1.39697	0.140618	C00049 C00086	https://www.genome.jp/kegg-bin/show_pathway?gga00220/gga:C00049%09red/gga:C00086%09blue
gga00040	Pentose and glucuronate interconversions	3	43	56	3077	0.0535714	0.0421854	1.37484	0.140618	C00103 C00379 C02266	https://www.genome.jp/kegg-bin/show_pathway?gga00040/gga:C00103%09red/gga:C00379%09red/gga:C02266%09red
gga04210	Apoptosis	1	43	4	3077	0.25	0.0547639	1.26151	0.166248	C00319	https://www.genome.jp/kegg-bin/show_pathway?gga04210/gga:C00319%09red
gga00270	Cysteine and methionine metabolism	3	43	63	3077	0.047619	0.0565243	1.24776	0.166248	C00049 C00065 C02356	https://www.genome.jp/kegg-bin/show_pathway?gga00270/gga:C00049%09red/gga:C00065%09red/gga:C02356%09blue
gga00240	Pyrimidine metabolism	3	43	65	3077	0.0461538	0.0609998	1.21467	0.169444	C00086 C00099 C00383	https://www.genome.jp/kegg-bin/show_pathway?gga00240/gga:C00086%09blue/gga:C00099%09blue/gga:C00383%09blue
gga00072	Synthesis and degradation of ketone bodies	1	43	6	3077	0.166667	0.0810361	1.09132	0.213253	C01089	https://www.genome.jp/kegg-bin/show_pathway?gga00072/gga:C01089%09blue
gga00480	Glutathione metabolism	2	43	38	3077	0.0526316	0.0977701	1.00979	0.244425	C00037 C00134	https://www.genome.jp/kegg-bin/show_pathway?gga00480/gga:C00037%09blue/gga:C00134%09blue
gga00650	Butanoate metabolism	2	43	42	3077	0.047619	0.115688	0.93671	0.27071	C00989 C01089	https://www.genome.jp/kegg-bin/show_pathway?gga00650/gga:C00989%09blue/gga:C01089%09blue
gga04217	Necroptosis	1	43	9	3077	0.111111	0.119112	0.924044	0.27071	C00319	https://www.genome.jp/kegg-bin/show_pathway?gga04217/gga:C00319%09red
gga00052	Galactose metabolism	2	43	46	3077	0.0434783	0.134377	0.871675	0.280025	C00103 C00124	https://www.genome.jp/kegg-bin/show_pathway?gga00052/gga:C00103%09red/gga:C00124%09red
gga00472	D-Arginine and D-ornithine metabolism	1	43	11	3077	0.0909091	0.143636	0.842738	0.280025	C00134	https://www.genome.jp/kegg-bin/show_pathway?gga00472/gga:C00134%09blue
gga00640	Propanoate metabolism	2	43	48	3077	0.0416667	0.143968	0.841734	0.280025	C00099 C05984	https://www.genome.jp/kegg-bin/show_pathway?gga00640/gga:C00099%09blue/gga:C05984%09blue
gga00230	Purine metabolism	3	43	95	3077	0.0315789	0.145613	0.836801	0.280025	C00037 C00086 C00366	https://www.genome.jp/kegg-bin/show_pathway?gga00230/gga:C00037%09blue/gga:C00086%09blue/gga:C00366%09blue
gga00471	D-Glutamine and D-glutamate metabolism	1	43	13	3077	0.0769231	0.167492	0.776007	0.31017	C00819	https://www.genome.jp/kegg-bin/show_pathway?gga00471/gga:C00819%09red
gga00630	Glyoxylate and dicarboxylate metabolism	2	43	62	3077	0.0322581	0.214341	0.668894	0.382752	C00037 C00065	https://www.genome.jp/kegg-bin/show_pathway?gga00630/gga:C00037%09blue/gga:C00065%09red
gga00740	Riboflavin metabolism	1	43	20	3077	0.05	0.245985	0.609091	0.417946	C15556	https://www.genome.jp/kegg-bin/show_pathway?gga00740/gga:C15556%09red
gga01040	Biosynthesis of unsaturated fatty acids	2	43	69	3077	0.0289855	0.250768	0.600729	0.417946	C00712 C06427	https://www.genome.jp/kegg-bin/show_pathway?gga01040/gga:C00712%09red/gga:C06427%09blue
gga00250	Alanine, aspartate and glutamate metabolism	1	43	28	3077	0.0357143	0.32686	0.485639	0.509626	C00049	https://www.genome.jp/kegg-bin/show_pathway?gga00250/gga:C00049%09red
gga00780	Biotin metabolism	1	43	28	3077	0.0357143	0.32686	0.485639	0.509626	C00086	https://www.genome.jp/kegg-bin/show_pathway?gga00780/gga:C00086%09blue
gga04070	Phosphatidylinositol signaling system	1	43	29	3077	0.0344828	0.336353	0.473205	0.509626	C03546	https://www.genome.jp/kegg-bin/show_pathway?gga04070/gga:C03546%09red
gga00730	Thiamine metabolism	1	43	31	3077	0.0322581	0.354949	0.449834	0.521984	C00037	https://www.genome.jp/kegg-bin/show_pathway?gga00730/gga:C00037%09blue
gga00920	Sulfur metabolism	1	43	33	3077	0.030303	0.373036	0.42825	0.530406	C00065	https://www.genome.jp/kegg-bin/show_pathway?gga00920/gga:C00065%09red
gga00400	Phenylalanine, tyrosine and tryptophan biosynthesis	1	43	34	3077	0.0294118	0.381892	0.418059	0.530406	C00493	https://www.genome.jp/kegg-bin/show_pathway?gga00400/gga:C00493%09blue
gga00500	Starch and sucrose metabolism	1	43	37	3077	0.027027	0.407735	0.389622	0.547516	C00103	https://www.genome.jp/kegg-bin/show_pathway?gga00500/gga:C00103%09red
gga00561	Glycerolipid metabolism	1	43	38	3077	0.0263158	0.416113	0.380789	0.547516	C00103	https://www.genome.jp/kegg-bin/show_pathway?gga00561/gga:C00103%09red
gga00520	Amino sugar and nucleotide sugar metabolism	2	43	108	3077	0.0185185	0.449438	0.347331	0.564493	C00103 C00329	https://www.genome.jp/kegg-bin/show_pathway?gga00520/gga:C00103%09red/gga:C00329%09blue
gga00592	alpha-Linolenic acid metabolism	1	43	44	3077	0.0227273	0.464	0.333482	0.564493	C06427	https://www.genome.jp/kegg-bin/show_pathway?gga00592/gga:C06427%09blue
gga00120	Primary bile acid biosynthesis	1	43	47	3077	0.0212766	0.486483	0.312933	0.564493	C00037	https://www.genome.jp/kegg-bin/show_pathway?gga00120/gga:C00037%09blue
gga00340	Histidine metabolism	1	43	47	3077	0.0212766	0.486483	0.312933	0.564493	C00049	https://www.genome.jp/kegg-bin/show_pathway?gga00340/gga:C00049%09red
gga00562	Inositol phosphate metabolism	1	43	47	3077	0.0212766	0.486483	0.312933	0.564493	C03546	https://www.genome.jp/kegg-bin/show_pathway?gga00562/gga:C03546%09red
gga00053	Ascorbate and aldarate metabolism	1	43	49	3077	0.0204082	0.500957	0.3002	0.564493	C01620	https://www.genome.jp/kegg-bin/show_pathway?gga00053/gga:C01620%09blue
gga00071	Fatty acid degradation	1	43	50	3077	0.02	0.508043	0.294099	0.564493	C00823	https://www.genome.jp/kegg-bin/show_pathway?gga00071/gga:C00823%09blue
gga00440	Phosphonate and phosphinate metabolism	1	43	53	3077	0.0188679	0.528719	0.276775	0.564613	C00037	https://www.genome.jp/kegg-bin/show_pathway?gga00440/gga:C00037%09blue
gga00051	Fructose and mannose metabolism	1	43	54	3077	0.0185185	0.535421	0.271305	0.564613	C01355	https://www.genome.jp/kegg-bin/show_pathway?gga00051/gga:C01355%09red
gga00760	Nicotinate and nicotinamide metabolism	1	43	55	3077	0.0181818	0.542029	0.265978	0.564613	C00049	https://www.genome.jp/kegg-bin/show_pathway?gga00760/gga:C00049%09red
gga00140	Steroid hormone biosynthesis	1	43	99	3077	0.010101	0.757338	0.12071	0.772794	C01780	https://www.genome.jp/kegg-bin/show_pathway?gga00140/gga:C01780%09red
gga00860	Porphyrin and chlorophyll metabolism	1	43	138	3077	0.00724638	0.862893	0.0640429	0.862893	C00037	https://www.genome.jp/kegg-bin/show_pathway?gga00860/gga:C00037%09blue

## Sheet: FRT4M_HELP
ID Annotation	Annotation	in set	set	in background	background	RichFactor	p-value	-lg(p-value)	FDR correction	Matching IDs	URL
gga00564	Glycerophospholipid metabolism	3	16	52	3077	0.0576923	0.00218322	2.6609	0.0611303	C00670 C04230 C13482	https://www.genome.jp/kegg-bin/show_pathway?gga00564/gga:C00670%09blue/gga:C04230%09blue/gga:C13482%09blue
gga04142	Lysosome	1	16	4	3077	0.25	0.0206478	1.68513	0.144183	C00008	https://www.genome.jp/kegg-bin/show_pathway?gga04142/gga:C00008%09red
gga04210	Apoptosis	1	16	4	3077	0.25	0.0206478	1.68513	0.144183	C00319	https://www.genome.jp/kegg-bin/show_pathway?gga04210/gga:C00319%09blue
gga00340	Histidine metabolism	2	16	47	3077	0.0425532	0.0239169	1.6213	0.144183	C00135 C01152	https://www.genome.jp/kegg-bin/show_pathway?gga00340/gga:C00135%09red/gga:C01152%09red
gga04068	FoxO signaling pathway	1	16	5	3077	0.2	0.0257469	1.58927	0.144183	C00008	https://www.genome.jp/kegg-bin/show_pathway?gga04068/gga:C00008%09red
gga04217	Necroptosis	1	16	9	3077	0.111111	0.0458956	1.33823	0.21418	C00319	https://www.genome.jp/kegg-bin/show_pathway?gga04217/gga:C00319%09blue
gga00190	Oxidative phosphorylation	1	16	16	3077	0.0625	0.0802189	1.09572	0.281101	C00008	https://www.genome.jp/kegg-bin/show_pathway?gga00190/gga:C00008%09red
gga00230	Purine metabolism	2	16	95	3077	0.0210526	0.0855091	1.06799	0.281101	C00008 C00385	https://www.genome.jp/kegg-bin/show_pathway?gga00230/gga:C00008%09red/gga:C00385%09red
gga00232	Caffeine metabolism	1	16	22	3077	0.0454545	0.108714	0.963715	0.281101	C00385	https://www.genome.jp/kegg-bin/show_pathway?gga00232/gga:C00385%09red
gga00565	Ether lipid metabolism	1	16	25	3077	0.04	0.122649	0.911336	0.281101	C00670	https://www.genome.jp/kegg-bin/show_pathway?gga00565/gga:C00670%09blue
gga00600	Sphingolipid metabolism	1	16	25	3077	0.04	0.122649	0.911336	0.281101	C00319	https://www.genome.jp/kegg-bin/show_pathway?gga00600/gga:C00319%09blue
gga04216	Ferroptosis	1	16	27	3077	0.037037	0.131825	0.880001	0.281101	C00127	https://www.genome.jp/kegg-bin/show_pathway?gga04216/gga:C00127%09blue
gga00010	Glycolysis / Gluconeogenesis	1	16	31	3077	0.0322581	0.149909	0.824173	0.281101	C00103	https://www.genome.jp/kegg-bin/show_pathway?gga00010/gga:C00103%09blue
gga00410	beta-Alanine metabolism	1	16	32	3077	0.03125	0.154374	0.811425	0.281101	C00135	https://www.genome.jp/kegg-bin/show_pathway?gga00410/gga:C00135%09red
gga00030	Pentose phosphate pathway	1	16	35	3077	0.0285714	0.167639	0.775626	0.281101	C00257	https://www.genome.jp/kegg-bin/show_pathway?gga00030/gga:C00257%09red
gga00500	Starch and sucrose metabolism	1	16	37	3077	0.027027	0.176373	0.753568	0.281101	C00103	https://www.genome.jp/kegg-bin/show_pathway?gga00500/gga:C00103%09blue
gga00480	Glutathione metabolism	1	16	38	3077	0.0263158	0.180708	0.743023	0.281101	C00127	https://www.genome.jp/kegg-bin/show_pathway?gga00480/gga:C00127%09blue
gga00561	Glycerolipid metabolism	1	16	38	3077	0.0263158	0.180708	0.743023	0.281101	C00103	https://www.genome.jp/kegg-bin/show_pathway?gga00561/gga:C00103%09blue
gga00052	Galactose metabolism	1	16	46	3077	0.0217391	0.214625	0.66832	0.316289	C00103	https://www.genome.jp/kegg-bin/show_pathway?gga00052/gga:C00103%09blue
gga00071	Fatty acid degradation	1	16	50	3077	0.02	0.231085	0.636227	0.318925	C00823	https://www.genome.jp/kegg-bin/show_pathway?gga00071/gga:C00823%09red
gga00970	Aminoacyl-tRNA biosynthesis	1	16	52	3077	0.0192308	0.239194	0.62125	0.318925	C00135	https://www.genome.jp/kegg-bin/show_pathway?gga00970/gga:C00135%09red
gga00040	Pentose and glucuronate interconversions	1	16	56	3077	0.0178571	0.255171	0.593169	0.324763	C00103	https://www.genome.jp/kegg-bin/show_pathway?gga00040/gga:C00103%09blue
gga00270	Cysteine and methionine metabolism	1	16	63	3077	0.015873	0.282376	0.549172	0.343762	C02356	https://www.genome.jp/kegg-bin/show_pathway?gga00270/gga:C02356%09red
gga01040	Biosynthesis of unsaturated fatty acids	1	16	69	3077	0.0144928	0.304951	0.51577	0.355776	C06429	https://www.genome.jp/kegg-bin/show_pathway?gga01040/gga:C06429%09blue
gga00330	Arginine and proline metabolism	1	16	78	3077	0.0128205	0.337568	0.471639	0.378076	C00763	https://www.genome.jp/kegg-bin/show_pathway?gga00330/gga:C00763%09blue
gga02010	ABC transporters	1	16	93	3077	0.0107527	0.38876	0.410318	0.418665	C00135	https://www.genome.jp/kegg-bin/show_pathway?gga02010/gga:C00135%09red
gga00140	Steroid hormone biosynthesis	1	16	99	3077	0.010101	0.408179	0.389149	0.423297	C01780	https://www.genome.jp/kegg-bin/show_pathway?gga00140/gga:C01780%09red
gga00520	Amino sugar and nucleotide sugar metabolism	1	16	108	3077	0.00925926	0.436226	0.360288	0.436226	C00103	https://www.genome.jp/kegg-bin/show_pathway?gga00520/gga:C00103%09blue
